# Supplementary material for: Comparative Transcriptome Analysis for Understanding Predator-Induced Polyphenism in the Water Flea Daphnia pulex
Source: Int J Mol Sci. 2018 Jul 20;19(7):2110. doi: 10.3390/ijms19072110 (PMC6073494; doi:10.3390/ijms19072110)
Supplement: Supplementary file 1 [file ijms-19-02110-s001.zip]

Archive with 2 entries (2 files):
- ijms-325902-supplementary-proofread.pdf
- Table S1  ijms-325902-supplementary-proofread.xlsx
