# Supplementary material for: Comparative Transcriptome Analysis for Understanding Predator-Induced Polyphenism in the Water Flea Daphnia pulex
Source: Int J Mol Sci. 2018 Jul 20;19(7):2110. doi: 10.3390/ijms19072110 (PMC6073494; doi:10.3390/ijms19072110)
Supplement: Supplementary file 1 [file ijms-19-02110-s001.zip › Table S1 ijms-325902-supplementary-proofread.xlsx]

## Sheet: Late embryo
Gene ID	Regulation	Description
PASA_GEN_0100067	down	unknown
PASA_GEN_0100006	down	unknown
estExt_fgenesh1_pg.C_10482	down	unintegrated***
PASA_GEN_0100172	down	Proteinase inhibitor I25, cystatin***
PASA_GEN_0100173	down	unintegrated***
NCBI_GNO_0100483	down	Uncharacterized conserved protein*
estExt_fgenesh1_pg.C_10285	up	FOG: Hormone receptors*
PASA_GEN_0100115	down	P. Putative uncharacterized protein - Aedes aegypti (Yellowfever mosquito)**
PASA_GEN_0100030	down	Apolipoprotein D/Lipocalin*
NCBI_GNO_0100348	down	P. Predicted protein - Nematostella vectensis (Starlet sea anemone)**
NCBI_GNO_0100349	down	P. Predicted protein - Nematostella vectensis (Starlet sea anemone)**
gw1.1.1004.1	up	HMG-box transcription factor*
e_gw1.1.337.1	up	Transcription regulator dachshund. contains SKI/SNO domain*
PASA_GEN_0100039	up	unknown
SNAP_00005854	up	unknown
NCBI_GNO_1000294	up	Exo-alpha-sialidase. N-Glycan degradation,Exo-alpha-sialidase. Sphingoglycolipid metabolism,Chitinase*
NCBI_GNO_1000297	up	unknown
fgenesh1_pg.C_scaffold_10000277	up	Calcium-responsive transcription coactivator*
PASA_GEN_1000255	up	unknown
estExt_fgenesh1_pg.C_100278	up	unknown
fgenesh1_pg.C_scaffold_10000280	up	unknown
e_gw1.10.556.1	down	Hexosyltransferases. O-Glycans biosynthesis,Hexosyltransferases. Fructose and mannose metabolism,Hexosyltransferases. Peptidoglycan biosynthesis,Hexosyltransferases. Sphingoglycolipid metabolism,Hexosyltransferases. Blood group glycolipid biosynthesis - lact series,Hexosyltransferases. Blood group glycolipid biosynthesis - neolact series,Hexosyltransferases. Glycerolipid metabolism,Hexosyltransfe…
SNAP_00005968	up	unknown
SNAP_00006074	up	unknown
SNAP_00006080	down	unknown
NCBI_GNO_1000520	down	Kinesin-like protein*
estExt_Genewise1.C_100110	down	Predicted acyltransferase*
e_gw1.10.68.1	down	Predicted acyltransferase*
NCBI_GNO_1000088	up	unknown
PASA_GEN_1000204	down	unknown
PASA_GEN_1000054	down	Collagens (type IV and type XIII). and related proteins*
NCBI_GNO_1000142	up	Conserved Zn-finger protein*
NCBI_GNO_1000159	up	unknown
NCBI_GNO_1000160	up	unknown
NCBI_GNO_1000161	up	unknown
NCBI_GNO_1000162	up	DNA-binding protein YL1 and related proteins*
PASA_GEN_1000067	up	unknown
PASA_GEN_1000222	up	Microtubule-associated proteins*
SNAP_00005794	up	Exo-alpha-sialidase. N-Glycan degradation,Exo-alpha-sialidase. Sphingoglycolipid metabolism,Nucleolar GTPase/ATPase p130*
PASA_GEN_1000232	up	unknown
NCBI_GNO_1000235	up	unknown
SNAP_00005888	up	Uncharacterized conserved protein*
NCBI_GNO_1000282	down	S. Vitelline membrane outer layer protein 1 homolog precursor - Homo sapiens (Human)**
SNAP_00005924	up	Acid--D-amino-acid ligases (peptide synthases). Tryptophan metabolism,Acid--D-amino-acid ligases (peptide synthases). Ubiquinone biosynthesis,SWI-SNF chromatin-remodeling complex protein*
PASA_GEN_1000264	down	unknown
NCBI_GNO_1000351	down	C-type lectin*
NCBI_GNO_1000405	down	Phosphatidylinositol transfer protein SEC14 and related proteins*
estExt_fgenesh1_pg.C_100357	down	Protein-tyrosine-phosphatase. ,Phosphatidylinositol transfer protein SEC14 and related proteins*
NCBI_GNO_1000491	down	WD40 repeat-containing protein*
PASA_GEN_1000179	up	P. LOC553299 protein (Fragment) - Danio rerio (Zebrafish) (Brachydanio rerio)**
PASA_GEN_1000207	up	unknown
PASA_GEN_1000210	up	Conserved Zn-finger protein*
NCBI_GNO_1000117	up	unknown
PASA_GEN_1000050	up	unknown
PASA_GEN_1000211	up	Conserved Zn-finger protein*
PASA_GEN_1000055	up	Conserved Zn-finger protein*
PASA_GEN_1000228	down	unknown
estExt_fgenesh1_pg.C_100187	down	unknown
SNAP_00025242	down	Neurexin IV*
gw1.100.93.1	up	Ammonia permease*
estExt_fgenesh1_kg.C_1000003	down	Ferroxidase. Porphyrin and chlorophyll metabolism,Ferritin*
estExt_fgenesh1_pg.C_1000060	down	unknown
NCBI_GNO_10000094	down	unknown
PASA_GEN_100600001	up	P. GA14963-PA (Fragment) - Drosophila pseudoobscura (Fruit fly)**
NCBI_GNO_102400002	up	S. Activating molecule in BECN1-regulated autophagy protein 1 - Mus musculus (Mouse)**
NCBI_GNO_10400049	up	Inositol 1.4.5-trisphosphate receptor*
SNAP_00025846	up	unknown
NCBI_GNO_105300003	down	FOG: RRM domain*
fgenesh1_pg.C_scaffold_106000037	up	unknown
NCBI_GNO_10600001	down	Conserved Zn-finger protein*
fgenesh1_pg.C_scaffold_107000023	up	unknown
estExt_fgenesh1_pg.C_1080030	down	C-type lectin*
e_gw1.11.463.1	down	unknown
NCBI_GNO_1100250	down	unknown
e_gw1.11.136.1	up	P. Putative uncharacterized protein - Culex quinquefasciatus (Southern house mosquito)**
NCBI_GNO_1100004	up	Sodium/hydrogen exchanger protein*
SNAP_00006251	up	FOG: 7 transmembrane receptor*
NCBI_GNO_1100088	down	Monocarboxylate transporter*
NCBI_GNO_1100098	down	unknown
SNAP_00006376	up	unknown
PASA_GEN_1100063	down	DNA repair protein RAD51/RHP55*
NCBI_GNO_1100150	down	unknown
PASA_GEN_1100085	down	Signaling protein SWIFT and related BRCT domain proteins*
SNAP_00006433	down	unknown
estExt_fgenesh1_pg.C_110216	down	unknown
NCBI_GNO_11100048	down	Acid--D-amino-acid ligases (peptide synthases). Tryptophan metabolism,Acid--D-amino-acid ligases (peptide synthases). Ubiquinone biosynthesis,Chromodomain-helicase DNA-binding protein*
PASA_GEN_11100009	down	S. Gem-associated protein 7 (Gemin-7) - Mus musculus (Mouse)**
PASA_GEN_11100030	up	unknown
PASA_GEN_11100010	down	FOG: RRM domain*
NCBI_GNO_11100040	up	Monocarboxylate transporter*
NCBI_GNO_11200013	down	unknown
PASA_GEN_112800001	up	unknown
estExt_fgenesh1_pg.C_1130020	down	unknown
PASA_GEN_11300008	up	unknown
PASA_GEN_11300009	down	Fasciclin and related adhesion glycoproteins*
NCBI_GNO_11300029	down	P. Putative uncharacterized protein - Aedes aegypti (Yellowfever mosquito)**
NCBI_GNO_11400013	up	unknown
NCBI_GNO_11400014	up	unknown
PASA_GEN_11400013	down	unknown
fgenesh1_pg.C_scaffold_114000028	down	P. Putative uncharacterized protein (Fragment) - Xenopus laevis (African clawed frog)**
fgenesh1_pg.C_scaffold_12000185	up	c-Mpl binding protein. contains La domain*
SNAP_00006893	down	Chitinase*
NCBI_GNO_1200233	up	unknown
SNAP_00006903	down	unknown
fgenesh1_pg.C_scaffold_12000003	up	Lipid exporter ABCA1 and related proteins. ABC superfamily*
e_gw1.12.289.1	down	Choline transporter-like protein*
e_gw1.12.437.1	up	Predicted GTPase activator protein*
SNAP_00006763	down	unknown
estExt_fgenesh1_pg.C_120190	up	RNA polymerase II. large subunit*
gw1.12.373.1	down	Predicted transcription factor*
SNAP_00006887	down	unknown
fgenesh1_pg.C_scaffold_120000041	down	unknown
NCBI_GNO_12000045	down	unknown
PASA_GEN_12100050	down	Sulfinoalanine decarboxylase. Taurine and hypotaurine metabolism,Glutamate decarboxylase and related proteins*
estExt_fgenesh1_pg.C_1210002	up	unknown
PASA_GEN_12100052	down	Globin-like***
NCBI_GNO_12100069	down	Lipid exporter ABCA1 and related proteins. ABC superfamily*
NCBI_GNO_12200030	up	unknown
SNAP_00038404	up	unknown
PASA_GEN_12300006	up	Cyclin-dependent kinase inhibitor*
NCBI_GNO_12300021	up	P. Cuticle structural protein PCP16.7, post-ecdysial - Tenebrio molitor (Yellow mealworm)**
NCBI_GNO_12300011	up	unknown
NCBI_GNO_12300019	up	unknown
NCBI_GNO_12300020	up	DNA-directed RNA polymerase. RNA polymerase,DNA-directed RNA polymerase. Purine metabolism,DNA-directed RNA polymerase. Pyrimidine metabolism,SNF2 family DNA-dependent ATPase*
PASA_GEN_12300009	up	SNF2 family DNA-dependent ATPase*
NCBI_GNO_12300028	down	unknown
estExt_Genewise1.C_1250002	down	Acyl-CoA synthetase*
NCBI_GNO_12500018	up	unknown
SNAP_00027549	up	unknown
fgenesh1_pg.C_scaffold_127000032	down	Fibroblast/platelet-derived growth factor receptor and related receptor tyrosine kinases*
fgenesh1_pg.C_scaffold_128000016	down	unknown
fgenesh1_pg.C_scaffold_13000032	down	P. Predicted protein - Monosiga brevicollis (Choanoflagellate)**
e_gw1.13.417.1	down	Ca2+/calmodulin-dependent protein kinase kinase beta and related serine/threonine protein kinases*
NCBI_GNO_1300044	down	Chromatin remodeling complex WSTF-ISWI. large subunit (contains heterochromatin localization. PHD and BROMO domains)*
fgenesh1_pg.C_scaffold_13000051	up	von Willebrand factor and related coagulation proteins*
NCBI_GNO_1300047	up	Glucan 1.4-alpha-glucosidase. Starch and sucrose metabolism,Ca2+-modulated nonselective cation channel polycystin*
e_gw1.13.243.1	up	Unspecific monooxygenase. Tryptophan metabolism,Unspecific monooxygenase. Fatty acid metabolism,Unspecific monooxygenase. gamma-Hexachlorocyclohexane degradation,Cytochrome P450 CYP2 subfamily*
fgenesh1_pg.C_scaffold_13000076	up	unknown
SNAP_00007189	up	Collagens (type IV and type XIII). and related proteins*
fgenesh1_pg.C_scaffold_13000079	up	unknown
NCBI_GNO_1300157	down	unknown
NCBI_GNO_1300170	down	Chitinase*
NCBI_GNO_1300178	down	unknown
NCBI_GNO_1300181	down	unknown
SNAP_00007421	down	unknown
SNAP_00007444	up	unknown
PASA_GEN_1300111	up	Collagens (type IV and type XIII). and related proteins*
NCBI_GNO_1300330	down	Chitinase. Aminosugars metabolism,Chitinase*
fgenesh1_pg.C_scaffold_13000004	up	Leucine rich repeat proteins. some proteins contain F-box*
gw1.13.420.1	up	G protein-coupled receptor*
NCBI_GNO_1300038	down	Acid--D-amino-acid ligases (peptide synthases). Tryptophan metabolism,Acid--D-amino-acid ligases (peptide synthases). Ubiquinone biosynthesis,Histone acetyltransferase SAGA/ADA. catalytic subunit PCAF/GCN5 and related proteins*
NCBI_GNO_1300039	down	DNA-directed RNA polymerase. RNA polymerase,DNA-directed RNA polymerase. Purine metabolism,DNA-directed RNA polymerase. Pyrimidine metabolism,SWI-SNF chromatin-remodeling complex protein*
e_gw1.13.287.1	down	Plasma kallikrein. ,Trypsin*
estExt_fgenesh1_pg.C_130086	up	unknown
PASA_GEN_1300048	down	unknown
NCBI_GNO_1300187	down	unknown
e_gw1.13.495.1	up	unintegrated***
SNAP_00007352	up	Collagens (type IV and type XIII). and related proteins*
fgenesh1_pg.C_scaffold_13000238	up	RNA polymerase II. large subunit*
fgenesh1_pg.C_scaffold_13000248	up	unknown
PASA_GEN_1300075	up	unknown
SNAP_00007455	down	Choline dehydrogenase. Glycine. serine and threonine metabolism,Glucose dehydrogenase/choline dehydrogenase/mandelonitrile lyase (GMC oxidoreductase family)*
fgenesh1_pg.C_scaffold_13000323	down	Glucose dehydrogenase/choline dehydrogenase/mandelonitrile lyase (GMC oxidoreductase family)*
e_gw1.13.277.1	down	Trans-pentaprenyltransferase. Sterol biosynthesis,Geranylgeranyl pyrophosphate synthase/Polyprenyl synthetase*
gw1.131.51.1	up	HMG-box transcription factor Capicua and related proteins*
NCBI_GNO_13200025	up	TPR-containing nuclear phosphoprotein that regulates K(+) uptake*
estExt_fgenesh1_pg.C_13290001	up	FOG: Immunoglobin and related proteins*
NCBI_GNO_13500012	up	FOG: Zn-finger*
NCBI_GNO_13700024	up	Peroxidase/oxygenase*
fgenesh1_kg.C_scaffold_14000007	up	Speckle-type POZ protein SPOP and related proteins with TRAF. MATH and BTB/POZ domains*
PASA_GEN_1400038	up	Collagens (type IV and type XIII). and related proteins*
SNAP_00007869	up	Acid--D-amino-acid ligases (peptide synthases). Tryptophan metabolism,Acid--D-amino-acid ligases (peptide synthases). Ubiquinone biosynthesis,Nuclear pore complex. Nup98 component (sc Nup145/Nup100/Nup116)*
PASA_GEN_1400044	up	P. Putative cuticle protein (Fragment) - Artemia sanfranciscana (Brine shrimp) (Artemia franciscana)**
fgenesh1_pg.C_scaffold_14000300	down	Glucose dehydrogenase/choline dehydrogenase/mandelonitrile lyase (GMC oxidoreductase family)*
NCBI_GNO_1400330	down	Choline dehydrogenase. Glycine. serine and threonine metabolism,Glucose dehydrogenase/choline dehydrogenase/mandelonitrile lyase (GMC oxidoreductase family)*
fgenesh1_pg.C_scaffold_14000119	up	unknown
NCBI_GNO_1400184	down	Chitinase. Aminosugars metabolism,Chitinase*
fgenesh1_pg.C_scaffold_14000218	up	MAPK related serine/threonine protein kinase*
SNAP_00007848	up	Collagens (type IV and type XIII). and related proteins*
SNAP_00007851	up	Collagens (type IV and type XIII). and related proteins*
estExt_fgenesh1_pg.C_140226	up	Collagens (type IV and type XIII). and related proteins*
estExt_fgenesh1_pm.C_140020	up	Jun-N-terminal kinase (JNK)*
PASA_GEN_1400057	down	unknown
e_gw1.14.141.1	up	Peroxidase. Flavonoids. stilbene and lignin biosynthesis,Peroxidase. Phenylalanine metabolism,Peroxidase. Methane metabolism,Peroxidase/oxygenase*
SNAP_00028639	down	Uncharacterized conserved protein*
SNAP_00028730	up	Uncharacterized conserved protein*
PASA_GEN_14200039	down	Cytokine-inducible SH2 protein*
PASA_GEN_14200048	down	RNA polymerase II. large subunit*
fgenesh1_pg.C_scaffold_145000010	up	unknown
NCBI_GNO_14500012	up	unknown
NCBI_GNO_14500004	down	unknown
SNAP_00028991	up	unknown
fgenesh1_pg.C_scaffold_145000030	down	Collagens (type IV and type XIII). and related proteins*
fgenesh1_pg.C_scaffold_149000019	up	Nuclear receptor coregulator SMRT/SMRTER. contains Myb-like domains*
NCBI_GNO_149700001	down	Collagens (type IV and type XIII). and related proteins*
NCBI_GNO_1500112	up	Speckle-type POZ protein SPOP and related proteins with TRAF. MATH and BTB/POZ domains*
estExt_fgenesh1_pg.C_150137	down	Ribonuclease H. ,Ribonuclease H*
PASA_GEN_1500180	up	Predicted acyltransferase*
estExt_fgenesh1_pg.C_150250	up	unknown
PASA_GEN_1500205	down	Carboxylesterase and related proteins*
PASA_GEN_1500186	up	Peroxidase/oxygenase*
PASA_GEN_1500082	down	unknown
SNAP_00008328	up	FOG: Immunoglobin and related proteins*
SNAP_00008329	up	FOG: Immunoglobin and related proteins*
SNAP_00039009	down	unknown
PASA_GEN_15500005	down	P. RE24790p - Drosophila melanogaster (Fruit fly)**
PASA_GEN_15500016	up	unknown
SNAP_00029766	down	Acyl-CoA synthetase*
PASA_GEN_157900001	up	unknown
PASA_GEN_1600084	up	Threonine/serine dehydratases*
SNAP_00008553	down	unknown
fgenesh1_pg.C_scaffold_16000203	down	Myosin class V heavy chain*
NCBI_GNO_1600206	down	unknown
NCBI_GNO_1600207	down	G protein-coupled receptors*
estExt_fgenesh1_kg.C_160017	down	P. Ferritin - Daphnia pulex (Water flea)**
PASA_GEN_1600127	down	unknown
SNAP_00008676	up	Protein kinase-like***
fgenesh1_pg.C_scaffold_16000082	down	Tumour necrosis factor-like***
SNAP_00008448	up	ER-Golgi vesicle-tethering protein p115*
estExt_fgenesh1_pg.C_160117	up	Topoisomerase I-binding arginine-serine-rich protein*
PASA_GEN_1600117	down	unknown
PASA_GEN_1600121	up	unknown
estExt_fgenesh1_pg.C_1620007	down	Transcriptional coactivator p100*
NCBI_GNO_16300015	down	Membrane alanine aminopeptidase. Glutathione metabolism,Puromycin-sensitive aminopeptidase and related aminopeptidases*
e_gw1.163.83.1	up	Myosin class II heavy chain*
gw1.164.3.1	up	UDP-glucuronosyl and UDP-glucosyl transferase*
NCBI_GNO_164400002	down	mRNA capping enzyme. guanylyltransferase (alpha) subunit*
fgenesh1_pg.C_scaffold_167000030	down	LEM-like fold***
NCBI_GNO_1700160	down	eIF-2alpha kinase PEK/EIF2AK3*
NCBI_GNO_1700182	up	unknown
gw1.17.151.1	up	Nuclear receptor coregulator SMRT/SMRTER. contains Myb-like domains*
estExt_fgenesh1_pg.C_170265	up	unknown
gw1.17.70.1	down	Fibroblast/platelet-derived growth factor receptor and related receptor tyrosine kinases*
estExt_fgenesh1_pg.C_170322	down	Collagens (type IV and type XIII). and related proteins*
estExt_fgenesh1_pg.C_170325	up	Astacin. ,Meprin A metalloprotease*
NCBI_GNO_1700356	down	unknown
NCBI_GNO_1700001	up	P. Putative uncharacterized protein - Aedes aegypti (Yellowfever mosquito)**
fgenesh1_pg.C_scaffold_17000030	up	unknown
estExt_fgenesh1_pg.C_170049	down	unknown
NCBI_GNO_1700065	down	unknown
SNAP_00008880	down	Tumour necrosis factor-like***
NCBI_GNO_1700165	down	Neurexin IV*
NCBI_GNO_1700185	down	unknown
SNAP_00009028	down	Collagens (type IV and type XIII). and related proteins*
SNAP_00009029	down	unknown
NCBI_GNO_1700319	up	Trypsin. ,Trypsin*
NCBI_GNO_1700330	down	unknown
fgenesh1_kg.C_scaffold_176000001	down	DNA topoisomerase (ATP-hydrolysing). ,Dual specificity phosphatase*
SNAP_00030968	up	Serine/threonine protein kinase*
estExt_fgenesh1_kg.C_1780001	down	Serine endopeptidases. ,Trypsin*
NCBI_GNO_178000001	down	P. IP12350p (CG34365-PC, isoform C) - Drosophila melanogaster (Fruit fly)**
NCBI_GNO_1800010	down	unknown
SNAP_00009223	up	Leucine rich repeat proteins. some proteins contain F-box*
SNAP_00009225	up	unintegrated***
SNAP_00009226	up	unknown
SNAP_00009257	down	unknown
PASA_GEN_1800032	up	Insulin-like***
fgenesh1_pg.C_scaffold_18000109	up	Glutamate-gated kainate-type ion channel receptor subunit GluR5 and related subunits*
PASA_GEN_1800050	up	unintegrated***
PASA_GEN_1800141	down	Ubiquitin carboxyl-terminal hydrolase*
SNAP_00009429	down	Chitin binding protein, peritrophin-A***
e_gw1.18.196.1	down	Trypsin*
NCBI_GNO_1800337	down	Predicted E3 ubiquitin ligase*
NCBI_GNO_1800343	down	Serine endopeptidases. ,Trypsin*
NCBI_GNO_1800399	up	unknown
estExt_fgenesh1_pg.C_180024	down	Ca2+-modulated nonselective cation channel polycystin*
fgenesh1_pg.C_scaffold_18000025	down	C-type lectin*
fgenesh1_pg.C_scaffold_18000036	down	unintegrated***
NCBI_GNO_1800105	down	unknown
fgenesh1_pg.C_scaffold_18000101	up	Actin filament-coating protein tropomyosin*
PASA_GEN_1800116	up	FOG: Low-complexity*
NCBI_GNO_1800109	up	FOG: Low-complexity*
SNAP_00009284	up	Collagens (type IV and type XIII). and related proteins*
NCBI_GNO_1800169	down	Triacylglycerol lipase. Glycerolipid metabolism,Triglyceride lipase-cholesterol esterase*
PASA_GEN_1800047	down	Sulfotransferases. ,Sulfotransferase*
estExt_fgenesh1_pg.C_180206	up	Collagens (type IV and type XIII). and related proteins*
NCBI_GNO_1800230	down	Carbonyl reductase (NADPH). Prostaglandin and leukotriene metabolism,Reductases with broad range of substrate specificities*
SNAP_00009421	down	Carbonyl reductase (NADPH). Prostaglandin and leukotriene metabolism,Reductases with broad range of substrate specificities*
PASA_GEN_1800150	down	unknown
PASA_GEN_1800063	down	unknown
PASA_GEN_1800067	down	Serine endopeptidases. ,Trypsin*
e_gw1.18.210.1	down	Trypsin*
SNAP_00009522	down	unknown
SNAP_00009523	down	unknown
NCBI_GNO_18200008	down	Meprin A metalloprotease*
estExt_fgenesh1_pg.C_1830012	down	Predicted flavoprotein*
NCBI_GNO_18300029	down	Helicases*
NCBI_GNO_18300040	up	Predicted lipoprotein*
PASA_GEN_18300025	up	unknown
estExt_fgenesh1_kg.C_1840001	up	Chitinase*
NCBI_GNO_18700003	up	unintegrated***
estExt_fgenesh1_pg.C_1870005	up	unintegrated***
estExt_fgenesh1_pg.C_1870008	up	unintegrated***
NCBI_GNO_18700014	up	P. Cuticular protein 77, RR-1 family (AGAP009875-PA) - Anopheles gambiae (African malaria mosquito)**
estExt_fgenesh1_pg.C_1870018	up	P. Pupal cuticle protein 78E, putative - Aedes aegypti (Yellowfever mosquito)**
fgenesh1_pg.C_scaffold_187000020	up	P. Cuticular protein 77, RR-1 family (AGAP009875-PA) - Anopheles gambiae (African malaria mosquito)**
PASA_GEN_18700039	down	unknown
NCBI_GNO_18700050	down	unknown
fgenesh1_pg.C_scaffold_187000051	down	unknown
NCBI_GNO_18700001	up	unintegrated***
PASA_GEN_18700026	up	Collagens (type IV and type XIII). and related proteins*
PASA_GEN_18700027	up	unintegrated***
PASA_GEN_18700002	up	unintegrated***
NCBI_GNO_18700009	up	unintegrated***
SNAP_00031416	up	unknown
SNAP_00031417	up	unintegrated***
NCBI_GNO_18700011	up	unintegrated***
SNAP_00031419	up	unintegrated***
e_gw1.187.13.1	up	P. Cuticular protein 77, RR-1 family (AGAP009875-PA) - Anopheles gambiae (African malaria mosquito)**
estExt_Genewise1.C_1870040	up	P. GA21130-PA (Fragment) - Drosophila pseudoobscura (Fruit fly)**
PASA_GEN_18700017	up	P. Pupal cuticle protein 78E, putative - Aedes aegypti (Yellowfever mosquito)**
PASA_GEN_18700024	down	unintegrated***
fgenesh1_pg.C_scaffold_1876000001	down	Uncharacterized conserved protein*
fgenesh1_pg.C_scaffold_188000001	up	Chitinase*
fgenesh1_pg.C_scaffold_19000219	up	unknown
NCBI_GNO_1900001	up	Predicted membrane protein. contains DoH and Cytochrome b-561/ferric reductase transmembrane domains*
PASA_GEN_1900063	down	unknown
PASA_GEN_1900112	up	Molecular chaperones HSP70/HSC70. HSP70 superfamily*
e_gw1.192.10.1	up	P. Pupal cuticle protein 78E, putative - Aedes aegypti (Yellowfever mosquito)**
fgenesh1_pg.C_scaffold_193000006	up	FOG: Hormone receptors*
SNAP_00031659	up	Low-density lipoprotein receptors containing Ca2+-binding EGF-like domains*
estExt_Genewise1Plus.C_1990002	up	FKBP-type peptidyl-prolyl cis-trans isomerase*
NCBI_GNO_0200024	down	FOG: Kazal-type serine protease inhibitor domain*
NCBI_GNO_0200033	up	unknown
fgenesh1_pg.C_scaffold_2000070	up	unknown
SNAP_00001071	up	unknown
PASA_GEN_0200319	down	unknown
estExt_Genewise1Plus.C_20640	down	Deoxycytidylate deaminase*
PASA_GEN_0200366	up	P. Putative uncharacterized protein - Culex quinquefasciatus (Southern house mosquito)**
PASA_GEN_0200133	down	P. Pancreatic lipase-related protein - Patinopecten yessoensis (Ezo giant scallop) (Yesso scallop)**
SNAP_00001573	up	Proteinase inhibitor I25, cystatin***
gw1.2.213.1	up	Serine proteinase inhibitor (KU family)*
NCBI_GNO_0200044	down	Chitinase. Aminosugars metabolism,Chitinase*
PASA_GEN_0200190	up	P. Putative uncharacterized protein - Culex quinquefasciatus (Southern house mosquito)**
gw1.2.854.1	up	Homeobox protein*
e_gw1.2.285.1	up	Homeobox protein*
NCBI_GNO_0200413	up	unknown
PASA_GEN_0200343	up	von Willebrand factor and related coagulation proteins*
NCBI_GNO_2000050	up	Peroxidase. Flavonoids. stilbene and lignin biosynthesis,Peroxidase. Phenylalanine metabolism,Peroxidase. Methane metabolism,Peroxidase/oxygenase*
estExt_Genewise1Plus.C_200071	down	P. Carcinolectin5b-8 (Fragment) - Carcinoscorpius rotundicauda (Southeast Asian horseshoe crab)**
estExt_fgenesh1_pg.C_200085	up	von Willebrand factor and related coagulation proteins*
NCBI_GNO_2000096	up	von Willebrand factor and related coagulation proteins*
SNAP_00010080	down	unknown
NCBI_GNO_2000149	up	FOG: RRM domain*
SNAP_00010088	down	unknown
NCBI_GNO_2000158	down	Collagens (type IV and type XIII). and related proteins*
estExt_fgenesh1_pg.C_200155	down	ATP-dependent RNA helicase*
NCBI_GNO_2000166	down	ATP-dependent RNA helicase*
PASA_GEN_2000103	up	unknown
SNAP_00010029	up	FOG: 7 transmembrane receptor*
estExt_Genewise1Plus.C_200130	down	Trypsin*
NCBI_GNO_2000131	up	UDP-glucuronosyltransferase. Porphyrin and chlorophyll metabolism,UDP-glucuronosyltransferase. Androgen and estrogen metabolism,UDP-glucuronosyltransferase. Starch and sucrose metabolism,UDP-glucuronosyltransferase. Pentose and glucuronate interconversions,UDP-glucuronosyl and UDP-glucosyl transferase*
PASA_GEN_2000071	down	unknown
PASA_GEN_2000002	down	FOG: RRM domain*
NCBI_GNO_2000244	up	unknown
PASA_GEN_20100001	down	4-coumarate--CoA ligase. Flavonoids. stilbene and lignin biosynthesis,Acyl-CoA synthetase*
SNAP_00032031	down	Multicopper oxidases*
NCBI_GNO_20200015	down	unknown
estExt_Genewise1Plus.C_2040011	down	Peroxisomal membrane protein MPV17 and related proteins*
NCBI_GNO_2100064	down	Mitochondrial FAD carrier protein*
e_gw1.21.220.1	up	NIMA (never in mitosis)-related G2-specific serine/threonine protein kinase*
estExt_fgenesh1_pg.C_210104	up	unknown
fgenesh1_pg.C_scaffold_21000067	down	Hydrolases. *
SNAP_00010398	up	unknown
NCBI_GNO_2100195	down	P. GA21605-PA (Fragment) - Drosophila pseudoobscura (Fruit fly)**
PASA_GEN_2100116	down	Gelatinase A and related matrix metalloproteases*
estExt_fgenesh1_pm.C_210045	up	Collagens (type IV and type XIII). and related proteins*
NCBI_GNO_21000011	down	Sensory cilia assembly protein*
PASA_GEN_21000003	down	DNA-directed RNA polymerase. RNA polymerase,DNA-directed RNA polymerase. Purine metabolism,DNA-directed RNA polymerase. Pyrimidine metabolism,Growth factor receptor-bound proteins (GRB7. GRB10. GRB14)*
PASA_GEN_21100005	down	unknown
PASA_GEN_21500002	down	unknown
PASA_GEN_2200020	down	FOG: RRM domain*
fgenesh1_pg.C_scaffold_22000171	down	unknown
SNAP_00032619	down	ATP-dependent RNA helicase*
fgenesh1_pg.C_scaffold_220000007	down	FOG: RRM domain*
SNAP_00032621	down	ATP-dependent RNA helicase*
NCBI_GNO_22000007	down	Peroxisomal biogenesis protein peroxin*
NCBI_GNO_22300027	up	Peroxidase/oxygenase*
e_gw1.223.9.1	up	Peroxidase/oxygenase*
gw1.2252.3.1	down	Amino acid transporters*
NCBI_GNO_2300004	up	Collagens (type IV and type XIII). and related proteins*
SNAP_00010940	up	unintegrated***
NCBI_GNO_2300053	up	unintegrated***
PASA_GEN_2300015	up	unintegrated***
SNAP_00010963	up	unintegrated***
estExt_fgenesh1_pg.C_230058	up	P. Pupal cuticle protein 78E, putative - Aedes aegypti (Yellowfever mosquito)**
PASA_GEN_2300108	down	P. Predicted protein (Fragment) - Nematostella vectensis (Starlet sea anemone)**
PASA_GEN_2300111	down	Collagens (type IV and type XIII). and related proteins*
SNAP_00011062	down	Trypsin*
NCBI_GNO_2300144	down	Serine endopeptidases. ,Trypsin*
fgenesh1_pg.C_scaffold_23000003	up	Glucan 1.4-alpha-glucosidase. Starch and sucrose metabolism,von Willebrand factor and related coagulation proteins*
SNAP_00010941	up	unknown
NCBI_GNO_2300041	up	unknown
PASA_GEN_2300007	down	unknown
estExt_fgenesh1_pg.C_230035	down	unknown
NCBI_GNO_2300056	up	unintegrated***
NCBI_GNO_2300057	up	P. Putative uncharacterized protein - Aedes aegypti (Yellowfever mosquito)**
NCBI_GNO_2300058	up	Collagens (type IV and type XIII). and related proteins*
NCBI_GNO_2300065	up	unintegrated***
PASA_GEN_2300017	up	unintegrated***
SNAP_00011007	down	Collagens (type IV and type XIII). and related proteins*
NCBI_GNO_2300156	up	Collagens (type IV and type XIII). and related proteins*
NCBI_GNO_2300157	up	Collagens (type IV and type XIII). and related proteins*
fgenesh1_pg.C_scaffold_230000002	down	DNA helicase PIF1/RRM3*
e_gw1.230.36.1	up	P. Boule protein, putative - Aedes aegypti (Yellowfever mosquito)**
fgenesh1_pg.C_scaffold_24000133	up	unknown
NCBI_GNO_2400084	down	Phospholipid scramblase*
PASA_GEN_2400044	up	unknown
PASA_GEN_2400145	down	Low-density lipoprotein receptors containing Ca2+-binding EGF-like domains*
PASA_GEN_2400060	down	Reductases with broad range of substrate specificities*
PASA_GEN_2400061	down	Serine/threonine protein kinase and endoribonuclease ERN1/IRE1. sensor of the unfolded protein response pathway*
fgenesh1_pg.C_scaffold_24000191	down	Lysophospholipase. Phospholipid degradation,Galectin. galactose-binding lectin*
PASA_GEN_2400083	down	Predicted assembly/vacuolar sorting protein*
SNAP_00033363	down	Cysteine--tRNA ligase. Cysteine metabolism,Cysteine--tRNA ligase. Aminoacyl-tRNA biosynthesis,Cysteinyl-tRNA synthetase*
PASA_GEN_24500007	down	unknown
estExt_fgenesh1_kg.C_2450001	down	unknown
estExt_fgenesh1_pg.C_250035	down	unknown
PASA_GEN_2500015	down	Predicted membrane protein. contains DoH and Cytochrome b-561/ferric reductase transmembrane domains*
NCBI_GNO_2500067	down	Predicted membrane protein. contains DoH and Cytochrome b-561/ferric reductase transmembrane domains*
SNAP_00011597	up	FOG: 7 transmembrane receptor*
gw1.25.57.1	down	P. Predicted protein (Fragment) - Nematostella vectensis (Starlet sea anemone)**
fgenesh1_pg.C_scaffold_25000125	up	Extracellular matrix protein slit. contains leucine-rich and EGF-like repeats*
PASA_GEN_2500134	up	P. Extracellular cyanophycinase - Pseudomonas anguilliseptica**
e_gw1.25.248.1	down	Permease of the major facilitator superfamily*
gw1.25.96.1	down	Fibroblast/platelet-derived growth factor receptor and related receptor tyrosine kinases*
PASA_GEN_2500163	down	Peroxidase. Flavonoids. stilbene and lignin biosynthesis,Peroxidase. Phenylalanine metabolism,Peroxidase. Methane metabolism,Peroxidase/oxygenase*
PASA_GEN_2500197	down	unknown
PASA_GEN_2500198	down	unknown
PASA_GEN_2500200	down	von Willebrand factor and related coagulation proteins*
NCBI_GNO_2500026	down	Ricin B-related lectin***
PASA_GEN_2500201	down	Predicted membrane protein. contains DoH and Cytochrome b-561/ferric reductase transmembrane domains*
e_gw1.25.189.1	down	Chitin synthase/hyaluronan synthase (glycosyltransferases)*
PASA_GEN_2500058	up	Conserved Zn-finger protein*
NCBI_GNO_2500257	up	Calcium-responsive transcription coactivator*
PASA_GEN_2600032	up	Molecular chaperone (DnaJ superfamily)*
NCBI_GNO_2600154	up	Chitinase*
PASA_GEN_2600017	down	Exoribonucleases producing 5'-phosphomonoesters. ,Exosomal 3'-5' exoribonuclease complex subunit Rrp40*
SNAP_00011995	up	unknown
e_gw1.262.21.1	up	Acyl-CoA reductase*
SNAP_00033881	down	P. Deoxyribonuclease I precursor (EC 3.1.21.1) - Penaeus japonicus (Kuruma prawn)**
PASA_GEN_27900002	down	P. Putative uncharacterized protein (Fragment) - Entamoeba histolytica HM-1:IMSS**
PASA_GEN_2800064	up	unknown
PASA_GEN_2800060	down	unknown
gw1.28.182.1	down	Vesicular amine transporter*
NCBI_GNO_2800185	up	C-3 sterol dehydrogenase/3-beta-hydroxysteroid dehydrogenase and related dehydrogenases*
SNAP_00012667	down	P. Predicted protein (Fragment) - Nematostella vectensis (Starlet sea anemone)**
NCBI_GNO_2900022	up	unknown
SNAP_00012773	down	unknown
e_gw1.29.70.1	up	c-Mpl binding protein. contains La domain*
gw1.29.159.1	down	Serine/threonine protein kinase. contains leucine zipper domain*
PASA_GEN_2900126	down	Chymotrypsin. ,Trypsin*
estExt_fgenesh1_pg.C_290222	down	unknown
SNAP_00012899	down	RNA polymerase II. large subunit*
NCBI_GNO_2900028	down	unknown
SNAP_00012703	down	P. Chromosome 21 SCAF14577, whole genome shotgun sequence - Tetraodon nigroviridis (Green puffer)**
PASA_GEN_2900092	down	Acid--D-amino-acid ligases (peptide synthases). Tryptophan metabolism,Acid--D-amino-acid ligases (peptide synthases). Ubiquinone biosynthesis,RNA polymerase II. large subunit*
SNAP_00012824	up	Dystonin. GAS (Growth-arrest-specific protein). and related proteins*
NCBI_GNO_2900152	down	Complement C1q protein***
NCBI_GNO_2900206	down	Chymotrypsin. ,Trypsin*
PASA_GEN_2900063	down	Serine endopeptidases. ,Trypsin*
estExt_fgenesh1_kg.C_290019	down	Trypsin*
estExt_Genewise1Plus.C_30003	up	Histone H4*
estExt_Genewise1.C_30059	down	S. Nuclear receptor 2C2-associated protein (TR4 orphan receptor associated 16 kDa protein homolog) - Danio rerio (Zebrafish) (Brachydanio rerio)**
e_gw1.3.920.1	down	Uncharacterized conserved protein*
NCBI_GNO_0300116	down	P. Predicted protein - Physcomitrella patens subsp. patens**
PASA_GEN_0300127	up	Predicted lipoprotein*
NCBI_GNO_0300130	down	unknown
fgenesh1_pg.C_scaffold_3000172	down	Non voltage-gated ion channels (DEG/ENaC family)*
PASA_GEN_0300159	down	unknown
PASA_GEN_0300170	up	Aquaporin (major intrinsic protein family)*
SNAP_00001975	up	unknown
NCBI_GNO_0300314	up	unknown
SNAP_00002084	down	unknown
fgenesh1_pg.C_scaffold_3000434	up	unknown
NCBI_GNO_0300452	down	Aquaporin (major intrinsic protein family)*
fgenesh1_pg.C_scaffold_3000549	down	Uncharacterized conserved protein*
NCBI_GNO_0300519	down	Astacin. ,Meprin A metalloprotease*
PASA_GEN_0300316	down	RNA polymerase II. large subunit*
estExt_fgenesh1_pg.C_30002	up	Clathrin assembly protein AP180 and related proteins. contain ENTH domain*
fgenesh1_pg.C_scaffold_3000082	up	unknown
NCBI_GNO_0300083	up	unknown
SNAP_00001697	up	unknown
fgenesh1_pg.C_scaffold_3000086	down	unknown
e_gw1.3.297.1	up	S. Meiotic recombination protein SPO11 (Cancer/testis antigen 35) (CT35) - Homo sapiens (Human)**
NCBI_GNO_0300124	up	E3 ubiquitin ligase involved in ubiquitination of E-cadherin complex*
fgenesh1_pg.C_scaffold_3000133	down	unknown
gw1.3.736.1	down	P. Putative gram negative binding protein (Fragment) - Daphnia pulex (Water flea)**
estExt_Genewise1Plus.C_30390	up	Histone H2B*
SNAP_00002037	down	unknown
fgenesh1_pg.C_scaffold_3000515	down	Type I phosphodiesterase/nucleotide pyrophosphatase*
PASA_GEN_3000010	down	Predicted methyltransferase*
NCBI_GNO_3000093	down	unknown
PASA_GEN_3000007	down	unknown
gw1.31.133.1	up	Rab3 effector RIM1 and related proteins. contain Rab3a binding domain*
gw1.31.41.1	down	Molecular chaperone (DnaJ superfamily)*
fgenesh1_pg.C_scaffold_31000024	up	unknown
estExt_Genewise1.C_310083	down	Carboxylesterase and related proteins*
gw1.32.190.1	up	Proteins containing BTB/POZ and Kelch domains. involved in regulatory/signal transduction processes*
PASA_GEN_3200030	down	P. Predicted protein - Nematostella vectensis (Starlet sea anemone)**
estExt_Genewise1.C_320067	up	P. Doublesex and mab-3 related transcription factor 1 b - Homo sapiens (Human)**
PASA_GEN_3200077	down	unknown
PASA_GEN_3200044	down	Vacuolar assembly/sorting protein DID2*
SNAP_00034636	up	S. Cuticle protein 7 (BcNCP15.0) - Blaberus craniifer (Death's head cockroach)**
PASA_GEN_32800007	up	unknown
SNAP_00013728	down	Sulfate/bicarbonate/oxalate exchanger SAT-1 and related transporters (SLC26 family)*
SNAP_00013814	down	C-type lectin*
PASA_GEN_3300059	down	Beta-TrCP (transducin repeats containing)/Slimb proteins*
SNAP_00013741	down	unknown
NCBI_GNO_3300125	down	unknown
fgenesh1_pg.C_scaffold_33000117	up	Transcription factor MEIS1 and related HOX domain proteins*
PASA_GEN_3300020	down	P. Serum amyloid A protein-like - Ornithodoros parkeri (Soft tick)**
e_gw1.33.81.1	up	Predicted transporter/transmembrane protein*
SNAP_00013823	down	unknown
gw1.331.3.1	up	S. Cuticle protein 7 (BcNCP15.0) - Blaberus craniifer (Death's head cockroach)**
fgenesh1_pg.C_scaffold_34000051	down	Carboxylesterase and related proteins*
PASA_GEN_3400024	down	Annexin*
estExt_Genewise1Plus.C_350124	down	Lipid exporter ABCA1 and related proteins. ABC superfamily*
e_gw1.35.84.1	down	Topoisomerase TOP1-interacting protein BTBD1*
SNAP_00014326	down	unknown
estExt_fgenesh1_pg.C_3570002	up	Fasciclin and related adhesion glycoproteins*
SNAP_00014539	down	unknown
SNAP_00014546	up	P. Putative uncharacterized protein (Fragment) - Xenopus laevis (African clawed frog)**
SNAP_00014575	down	Tumour necrosis factor-like***
estExt_fgenesh1_pg.C_360132	down	Chymotrypsin C. ,Trypsin*
NCBI_GNO_3600141	up	unknown
PASA_GEN_3600050	up	unknown
SNAP_00014635	down	FOG: Toll/interleukin receptor and related proteins containing LRR and TIR repeats*
NCBI_GNO_3700037	down	Peroxidase. Flavonoids. stilbene and lignin biosynthesis,Peroxidase. Phenylalanine metabolism,Peroxidase. Methane metabolism,Peroxidase/oxygenase*
fgenesh1_pg.C_scaffold_37000081	up	P. Putative uncharacterized protein - Aedes aegypti (Yellowfever mosquito)**
SNAP_00014931	up	P. Putative uncharacterized protein - Aedes aegypti (Yellowfever mosquito)**
SNAP_00014969	up	S. Cuticle protein 7 (BcNCP15.0) - Blaberus craniifer (Death's head cockroach)**
SNAP_00014806	up	unknown
PASA_GEN_37400002	down	Conserved Zn-finger protein*
e_gw1.374.3.1	up	N-methyl-D-aspartate receptor glutamate-binding subunit*
fgenesh1_pg.C_scaffold_375000005	up	FOG: Calponin homology domain*
estExt_fgenesh1_kg.C_380001	down	DNA-directed RNA polymerase. subunit RPB7.0*
PASA_GEN_3800035	down	Predicted cation transporter*
SNAP_00015291	down	WASP-interacting protein VRP1/WIP. contains WH2 domain*
NCBI_GNO_3900034	down	Splicing factor hnRNP-F and related RNA-binding proteins*
PASA_GEN_3900067	up	RNA polymerase II. large subunit*
PASA_GEN_3900029	down	unknown
estExt_Genewise1.C_390163	down	Choline dehydrogenase. Glycine. serine and threonine metabolism,Glucose dehydrogenase/choline dehydrogenase/mandelonitrile lyase (GMC oxidoreductase family)*
NCBI_GNO_3900022	down	ATP-dependent RNA helicase*
NCBI_GNO_3900023	down	FOG: RRM domain*
SNAP_00015273	up	ATP-dependent RNA helicase*
NCBI_GNO_3900027	up	unknown
estExt_fgenesh1_pg.C_390031	up	ATP-dependent RNA helicase*
PASA_GEN_3900027	down	unknown
PASA_GEN_3900028	down	unknown
fgenesh1_pg.C_scaffold_396000003	up	Isoleucyl-tRNA synthetase*
SNAP_00002522	up	Serine/threonine protein kinase*
NCBI_GNO_0400202	up	unknown
SNAP_00002670	up	RNA polymerase II. large subunit*
NCBI_GNO_0400294	up	Carbonic anhydrase*
PASA_GEN_0400111	down	unknown
NCBI_GNO_0400370	up	Acting on paired donors. with incorporation or reduction of gamma-Hexachlorocyclohexane degradation,Acting on paired donors. with incorporation or reduction of Ascorbate and aldarate metabolism,Acting on paired donors. with incorporation or reduction of Flavonoids. stilbene and lignin biosynthesis,Acting on paired donors. with incorporation or reduction of Fluorene degradation,Cytochrome P450 CYP…
PASA_GEN_0400118	down	unknown
NCBI_GNO_0400374	up	unknown
NCBI_GNO_0400393	up	unintegrated***
estExt_Genewise1Plus.C_40620	down	P. Predicted protein (Fragment) - Nematostella vectensis (Starlet sea anemone)**
fgenesh1_pg.C_scaffold_4000427	up	Globins and related hemoproteins*
estExt_fgenesh1_kg.C_40042	up	Globins and related hemoproteins*
NCBI_GNO_0400436	up	Globins and related hemoproteins*
PASA_GEN_0400137	down	Phosphatidylethanolamine binding protein*
PASA_GEN_0400354	up	Carbonate dehydratase. Nitrogen metabolism,Carbonic anhydrase*
estExt_fgenesh1_pg.C_40461	down	C-type lectin***
estExt_fgenesh1_pg.C_40463	down	C-type lectin***
estExt_Genewise1.C_40740	down	Carbonate dehydratase. Nitrogen metabolism,Carbonic anhydrase*
NCBI_GNO_0400522	up	P. Cuticular protein 77, RR-1 family (AGAP009875-PA) - Anopheles gambiae (African malaria mosquito)**
NCBI_GNO_0400523	up	unknown
estExt_fgenesh1_pg.C_40536	down	unknown
e_gw1.4.411.1	up	Phenylalanine and histidine ammonia-lyase*
PASA_GEN_0400379	down	Tryptase. ,Trypsin*
PASA_GEN_0400186	down	Chromatin assembly factor-I*
PASA_GEN_0400015	up	unknown
NCBI_GNO_0400038	down	unknown
NCBI_GNO_0400069	up	MAPK related serine/threonine protein kinase*
estExt_fgenesh1_pg.C_40232	up	Homeobox***
NCBI_GNO_0400247	up	Acting on paired donors. with incorporation or reduction of gamma-Hexachlorocyclohexane degradation,Acting on paired donors. with incorporation or reduction of Ascorbate and aldarate metabolism,Acting on paired donors. with incorporation or reduction of Flavonoids. stilbene and lignin biosynthesis,Acting on paired donors. with incorporation or reduction of Fluorene degradation,Cytochrome P450 CYP…
gw1.4.132.1	down	FOG: Leucine rich repeat*
e_gw1.4.443.1	up	P. Octopamine receptor - Apis mellifera (Honeybee)**
PASA_GEN_0400323	up	RNA polymerase II. large subunit*
SNAP_00002967	up	RNA polymerase II. large subunit*
fgenesh1_pg.C_scaffold_4000508	up	unintegrated***
SNAP_00015594	up	Speckle-type POZ protein SPOP and related proteins with TRAF. MATH and BTB/POZ domains*
fgenesh1_pg.C_scaffold_40000130	up	FOG: 7 transmembrane receptor*
fgenesh1_pg.C_scaffold_40000166	up	unknown
fgenesh1_pg.C_scaffold_40000167	up	unknown
NCBI_GNO_4000177	down	unknown
gw1.40.262.1	down	Prolyl 4-hydroxylase alpha subunit*
gw1.40.106.1	down	Prolyl 4-hydroxylase alpha subunit*
fgenesh1_pg.C_scaffold_40000159	up	P. Putative uncharacterized protein - Culex quinquefasciatus (Southern house mosquito)**
NCBI_GNO_4000180	up	Collagens (type IV and type XIII). and related proteins*
PASA_GEN_4000029	up	Collagens (type IV and type XIII). and related proteins*
PASA_GEN_4100003	down	Geranylgeranyl pyrophosphate synthase/Polyprenyl synthetase*
fgenesh1_pg.C_scaffold_42000067	down	Histone acetyltransferase SAGA/ADA. catalytic subunit PCAF/GCN5 and related proteins*
NCBI_GNO_4200138	down	Non voltage-gated ion channels (DEG/ENaC family)*
PASA_GEN_4200044	down	Predicted transporter (major facilitator superfamily)*
SNAP_00016075	up	unknown
e_gw1.42.42.1	up	Alpha-1.2 glucosyltransferase/transcriptional activator*
PASA_GEN_4200013	down	Uncharacterized conserved protein*
SNAP_00016165	down	Cu2+/Zn2+ superoxide dismutase SOD1*
NCBI_GNO_4200123	down	P. Trypsin (Fragment) - Aplysina fistularis**
NCBI_GNO_4300074	down	unintegrated***
estExt_fgenesh1_pg.C_430020	down	unknown
NCBI_GNO_4300017	down	unknown
NCBI_GNO_4300018	down	unknown
NCBI_GNO_4300073	up	unknown
estExt_Genewise1Plus.C_440074	down	Na+/dicarboxylate. Na+/tricarboxylate and phosphate transporters*
fgenesh1_pg.C_scaffold_4454000002	up	unknown
PASA_GEN_4500014	down	unknown
fgenesh1_pg.C_scaffold_4540000001	down	unknown
PASA_GEN_4600080	down	Predicted acyltransferase*
fgenesh1_pg.C_scaffold_46000144	down	unknown
PASA_GEN_4600040	down	unintegrated***
SNAP_00016936	up	Trypsin*
fgenesh1_pm.C_scaffold_46000013	down	4-aminobutyrate aminotransferase. Propanoate metabolism,4-aminobutyrate aminotransferase. Alanine and aspartate metabolism,4-aminobutyrate aminotransferase. beta-Alanine metabolism,4-aminobutyrate aminotransferase. Glutamate metabolism,4-aminobutyrate aminotransferase. Butanoate metabolism,4-aminobutyrate aminotransferase*
fgenesh1_pg.C_scaffold_46000073	up	unknown
e_gw1.46.96.1	up	P. Helicase conserved C-terminal domain containing protein - Culex quinquefasciatus (Southern house mosquito)**
SNAP_00017059	up	RNA polymerase II. large subunit*
estExt_fgenesh1_pg.C_470007	down	unknown
SNAP_00017181	down	Collagens (type IV and type XIII). and related proteins*
NCBI_GNO_4700027	up	Collagens (type IV and type XIII). and related proteins*
PASA_GEN_4700043	up	Acid--D-amino-acid ligases (peptide synthases). Tryptophan metabolism,Acid--D-amino-acid ligases (peptide synthases). Ubiquinone biosynthesis,von Willebrand factor and related coagulation proteins*
NCBI_GNO_4800134	down	unknown
PASA_GEN_4800030	down	unknown
PASA_GEN_4800012	down	C-type lectin*
SNAP_00035860	up	Acid--D-amino-acid ligases (peptide synthases). Tryptophan metabolism,Acid--D-amino-acid ligases (peptide synthases). Ubiquinone biosynthesis,E3 ubiquitin protein ligase*
NCBI_GNO_485800001	up	Collagens (type IV and type XIII). and related proteins*
fgenesh1_pg.C_scaffold_49000005	down	Glutamate-gated kainate-type ion channel receptor subunit GluR5 and related subunits*
PASA_GEN_4900027	up	Histone acetyltransferase. ,Signaling protein SWIFT and related BRCT domain proteins*
NCBI_GNO_4900143	down	Transient receptor potential-related channel 7*
PASA_GEN_0500007	down	unknown
fgenesh1_pg.C_scaffold_5000042	down	P. MGC85593 protein - Xenopus laevis (African clawed frog)**
estExt_fgenesh1_pg.C_50083	down	P. Predicted protein (Fragment) - Nematostella vectensis (Starlet sea anemone)**
SNAP_00003206	down	Chitinase*
SNAP_00003326	up	unknown
PASA_GEN_0500228	down	ATP-dependent RNA helicase*
gw1.5.92.1	up	FOG: Zn-finger*
fgenesh1_pg.C_scaffold_5000257	down	unknown
PASA_GEN_0500102	up	unknown
NCBI_GNO_0500067	down	Apolipoprotein D/Lipocalin*
PASA_GEN_0500024	down	Apolipoprotein D/Lipocalin*
PASA_GEN_0500297	up	S. Cuticle protein 7 (BcNCP15.0) - Blaberus craniifer (Death's head cockroach)**
PASA_GEN_0500212	up	GTPase-activating protein*
PASA_GEN_0500114	down	unknown
SNAP_00003562	down	unknown
PASA_GEN_5000006	down	cAMP-regulated guanine nucleotide exchange factor*
NCBI_GNO_50500003	up	Ca2+-modulated nonselective cation channel polycystin*
SNAP_00035961	down	unknown
estExt_fgenesh1_pg.C_510008	down	Gamma-butyrobetaine.2-oxoglutarate dioxygenase. Lysine degradation,Gamma-butyrobetaine.2-oxoglutarate dioxygenase*
PASA_GEN_5100048	up	RNA polymerase II. large subunit*
NCBI_GNO_5100019	up	unknown
SNAP_00017976	up	RNA polymerase II. large subunit*
SNAP_00017977	down	Chitin binding protein, peritrophin-A***
PASA_GEN_5100052	up	RNA polymerase II. large subunit*
estExt_fgenesh1_pg.C_510033	up	Fibrillarin and related nucleolar RNA-binding proteins*
estExt_Genewise1Plus.C_510144	down	Speckle-type POZ protein SPOP and related proteins with TRAF. MATH and BTB/POZ domains*
PASA_GEN_5200032	down	Serine endopeptidases. ,Trypsin*
PASA_GEN_5200041	down	unknown
fgenesh1_pg.C_scaffold_52000057	down	unknown
PASA_GEN_5200043	down	FOG: RRM domain*
PASA_GEN_5200053	up	unknown
NCBI_GNO_5200132	up	unknown
SNAP_00018450	up	GPCR, rhodopsin-like***
fgenesh1_pg.C_scaffold_53000098	up	Transcription factor CHX10 and related HOX domain proteins*
NCBI_GNO_5300073	down	Equilibrative nucleoside transporter protein*
fgenesh1_pg.C_scaffold_53000105	down	Sulfotransferases. ,Sulfotransferases*
PASA_GEN_5300089	up	unknown
SNAP_00019051	up	unknown
e_gw1.56.59.1	down	Serpin*
SNAP_00019091	up	unknown
SNAP_00019241	up	Guanine nucleotide exchange factor for Rho and Rac GTPases*
PASA_GEN_579800001	down	Fatty acid desaturase*
e_gw1.58.146.1	down	Meprin A metalloprotease*
PASA_GEN_5800037	down	Triacylglycerol lipase. Glycerolipid metabolism*
PASA_GEN_5800017	up	P. Cuticular protein precursor - Tenebrio molitor (Yellow mealworm)**
e_gw1.58.36.1	down	DNA repair protein*
estExt_fgenesh1_pg.C_590017	down	Serine endopeptidases. ,Trypsin*
fgenesh1_pg.C_scaffold_6000007	up	unknown
NCBI_GNO_0600106	down	Meprin A metalloprotease*
NCBI_GNO_0600111	down	Meprin A metalloprotease*
estExt_Genewise1Plus.C_60245	up	Cysteine proteinase Cathepsin F*
SNAP_00003837	down	unknown
NCBI_GNO_0600272	up	Defense-related protein containing SCP domain*
NCBI_GNO_0600411	up	Ribosomal protein L41*
estExt_Genewise1Plus.C_60754	up	Myosin class II heavy chain*
NCBI_GNO_0600465	up	Transcriptional repressors of the hairy/E(spl) family (contains HLH)*
fgenesh1_pg.C_scaffold_6000462	down	Dystonin. GAS (Growth-arrest-specific protein). and related proteins*
estExt_fgenesh1_pg.C_60473	down	unknown
SNAP_00003682	up	unknown
NCBI_GNO_0600120	down	Cysteine proteinase Cathepsin L*
NCBI_GNO_0600138	up	P. Putative uncharacterized protein - Aedes aegypti (Yellowfever mosquito)**
fgenesh1_pg.C_scaffold_6000143	up	P. Putative uncharacterized protein - Aedes aegypti (Yellowfever mosquito)**
fgenesh1_pg.C_scaffold_6000202	up	Chitinase*
NCBI_GNO_0600341	down	FOG: RRM domain*
NCBI_GNO_0600367	down	Three prime repair exonuclease*
gw1.6.61.1	down	Alpha-1.4-N-acetylglucosaminyltransferase*
e_gw1.6.494.1	up	FOG: 7 transmembrane receptor*
fgenesh1_pg.C_scaffold_6000413	down	Unspecific monooxygenase. Tryptophan metabolism,Unspecific monooxygenase. Fatty acid metabolism,Unspecific monooxygenase. gamma-Hexachlorocyclohexane degradation,Cytochrome P450 CYP3/CYP5/CYP6/CYP9 subfamilies*
estExt_fgenesh1_pg.C_60438	up	unknown
SNAP_00004112	down	DNA topoisomerase I-interacting protein*
e_gw1.6.471.1	down	Predicted transporter (major facilitator superfamily)*
PASA_GEN_6000008	up	unknown
fgenesh1_pg.C_scaffold_60000024	down	RNA splicing factor - Slu7p*
PASA_GEN_6000017	down	Chitinase. Aminosugars metabolism,Chitinase*
SNAP_00036313	up	unknown
gw1.6017.3.1	up	Low-density lipoprotein receptors containing Ca2+-binding EGF-like domains*
e_gw1.6083.3.1	up	Na+/K+ symporter*
PASA_GEN_6100007	down	Fatty acyl-CoA elongase/Polyunsaturated fatty acid specific elongation enzyme*
SNAP_00019905	up	unknown
PASA_GEN_6100039	down	P. Slc34a2a protein - Danio rerio (Zebrafish) (Brachydanio rerio)**
fgenesh1_pg.C_scaffold_61000120	down	FOG: RRM domain*
fgenesh1_pg.C_scaffold_61000019	down	Fatty acyl-CoA elongase/Polyunsaturated fatty acid specific elongation enzyme*
estExt_fgenesh1_pm.C_610015	down	Chitinase*
PASA_GEN_6100092	up	unknown
PASA_GEN_6100030	down	unknown
NCBI_GNO_6200051	up	Uncharacterized conserved protein (contains TPR repeat)*
PASA_GEN_6200097	up	Collagens (type IV and type XIII). and related proteins*
SNAP_00020056	up	unknown
NCBI_GNO_6200093	down	With NAD(+) or NADP(+) as acceptor. Bile acid biosynthesis,With NAD(+) or NADP(+) as acceptor. Vitamin B6 metabolism,With NAD(+) or NADP(+) as acceptor. Glycine. serine and threonine metabolism,With NAD(+) or NADP(+) as acceptor. Butanoate metabolism,With NAD(+) or NADP(+) as acceptor. Fructose and mannose metabolism,With NAD(+) or NADP(+) as acceptor. Galactose metabolism,With NAD(+) or NADP(+) …
SNAP_00020254	up	FOG: FHA domain*
NCBI_GNO_6300031	down	FOG: 7 transmembrane receptor*
PASA_GEN_6300042	down	unknown
fgenesh1_pg.C_scaffold_63000116	up	RNA polymerase II. large subunit*
PASA_GEN_6400007	down	unknown
NCBI_GNO_654700001	up	unknown
PASA_GEN_6600006	up	unknown
PASA_GEN_6600046	up	unknown
NCBI_GNO_66400008	down	unknown
NCBI_GNO_6700030	down	FOG: RRM domain*
fgenesh1_pg.C_scaffold_67000091	up	RNA-binding protein musashi/mRNA cleavage and polyadenylation factor I complex. subunit HRP1*
PASA_GEN_6700054	down	unknown
NCBI_GNO_6700101	down	unknown
NCBI_GNO_6700112	down	unknown
fgenesh1_pg.C_scaffold_67000010	down	unknown
PASA_GEN_6700037	up	Ubiquitin C-terminal hydrolase*
NCBI_GNO_6700022	down	unknown
NCBI_GNO_6700043	down	Protein kinase. ,Serine/threonine protein kinase and endoribonuclease ERN1/IRE1. sensor of the unfolded protein response pathway*
SNAP_00020982	up	unknown
PASA_GEN_6700055	down	FOG: RRM domain*
NCBI_GNO_6700102	down	Protein containing adaptin N-terminal region*
NCBI_GNO_6700103	down	FOG: RRM domain*
fgenesh1_pg.C_scaffold_67000101	down	Alternative splicing factor SRp55/B52/SRp75 (RRM superfamily)*
NCBI_GNO_6700122	up	Uncharacterized conserved protein*
PASA_GEN_6700026	up	unknown
PASA_GEN_6700027	up	Nucleolar GTPase/ATPase p130*
PASA_GEN_6800010	down	unknown
PASA_GEN_6900007	up	unknown
NCBI_GNO_0700004	down	Triacylglycerol lipase. Glycerolipid metabolism,Triglyceride lipase-cholesterol esterase*
PASA_GEN_0700003	down	Triacylglycerol lipase. Glycerolipid metabolism,Triglyceride lipase-cholesterol esterase*
fgenesh1_pg.C_scaffold_7000040	down	unknown
PASA_GEN_0700026	up	unknown
PASA_GEN_0700064	up	Peroxidase. Flavonoids. stilbene and lignin biosynthesis,Peroxidase. Phenylalanine metabolism,Peroxidase. Methane metabolism,Peroxidase/oxygenase*
SNAP_00004506	up	Peroxidase. Flavonoids. stilbene and lignin biosynthesis,Peroxidase. Phenylalanine metabolism,Peroxidase. Methane metabolism,Peroxidase/oxygenase*
fgenesh1_pg.C_scaffold_7000030	up	unintegrated***
SNAP_00004333	down	RNA-binding protein RBM5 and related proteins. contain G-patch and RRM domains*
PASA_GEN_0700028	down	unintegrated***
PASA_GEN_0700029	down	unknown
PASA_GEN_0700153	up	Predicted lipoprotein*
estExt_fgenesh1_pg.C_70190	down	Ras-related small GTPase. Rho type*
PASA_GEN_0700062	up	Uncharacterized conserved protein*
NCBI_GNO_0700227	up	Calcium-responsive transcription coactivator*
e_gw1.7.196.1	down	Ca2+-permeable cation channel OSM-9 and related channels (OTRPC family)*
estExt_fgenesh1_pg.C_70267	down	Conserved Zn-finger protein*
NCBI_GNO_0700253	up	RNA polymerase II. large subunit*
fgenesh1_pg.C_scaffold_7000357	down	unknown
SNAP_00021446	up	Ankyrin*
fgenesh1_pg.C_scaffold_70000064	down	Ricin B-related lectin***
PASA_GEN_7000012	up	unintegrated***
NCBI_GNO_7000039	up	unintegrated***
SNAP_00021427	up	unintegrated***
fgenesh1_pg.C_scaffold_70000071	up	Collagens (type IV and type XIII). and related proteins*
PASA_GEN_7000039	down	unknown
NCBI_GNO_7100046	up	Predicted esterase of the alpha-beta hydrolase superfamily (Neuropathy target esterase). contains cAMP-binding domains*
SNAP_00021742	down	unknown
PASA_GEN_7200039	down	unknown
e_gw1.72.22.1	up	Fibroblast/platelet-derived growth factor receptor and related receptor tyrosine kinases*
PASA_GEN_7200057	up	Serine proteinase inhibitor (KU family) with thrombospondin repeats*
fgenesh1_pg.C_scaffold_72000035	down	P. Putative uncharacterized protein - Aedes aegypti (Yellowfever mosquito)**
SNAP_00022112	down	Dehydrogenases with different specificities (related to short-chain alcohol dehydrogenases)*
SNAP_00022145	up	unknown
e_gw1.74.73.1	up	Transcription factor PRD and related proteins. contain PAX and HOX domains*
estExt_Genewise1.C_750030	down	G protein signaling regulators*
SNAP_00022157	down	unknown
e_gw1.75.179.1	up	Smoothened and related G-protein-coupled receptors*
NCBI_GNO_7500043	down	unknown
PASA_GEN_7500014	up	P. Putative uncharacterized protein - Aedes aegypti (Yellowfever mosquito)**
fgenesh1_pg.C_scaffold_75000082	up	Vesicle coat complex AP-3. beta subunit*
NCBI_GNO_7600007	up	unintegrated***
NCBI_GNO_7600019	down	Checkpoint 9-1-1 complex. HUS1 component*
PASA_GEN_7600023	up	FOG: Leucine rich repeat*
estExt_Genewise1Plus.C_760144	down	DNA mismatch repair protein - MLH2/PMS1/Pms2 family*
NCBI_GNO_7600005	down	Predicted transporter (major facilitator superfamily)*
NCBI_GNO_7600006	up	unintegrated***
fgenesh1_pg.C_scaffold_76000024	down	L-arabinose isomerase. Pentose and glucuronate interconversions,Predicted transporter (major facilitator superfamily)*
fgenesh1_pg.C_scaffold_76000025	down	unknown
PASA_GEN_769600001	down	unknown
NCBI_GNO_7700027	down	unintegrated***
NCBI_GNO_7700040	up	P. Cytoplasmic polyadenylation element binding protein, CPEB - Marthasterias glacialis (Spiny starfish)**
PASA_GEN_7700060	up	unintegrated***
gw1.77.59.1	up	Peroxidase. Flavonoids. stilbene and lignin biosynthesis,Peroxidase. Phenylalanine metabolism,Peroxidase. Methane metabolism,Peroxidase/oxygenase*
e_gw1.77.101.1	up	Collagens (type IV and type XIII). and related proteins*
estExt_fgenesh1_pg.C_770082	up	FOG: RRM domain*
NCBI_GNO_7800093	down	unknown
estExt_fgenesh1_pg.C_790009	down	Lipid phosphate phosphatase and related enzymes of the PAP2 family*
gw1.79.101.1	up	P. Cuticle protein, putative - Aedes aegypti (Yellowfever mosquito)**
e_gw1.79.109.1	up	P. Putative cuticle protein (Fragment) - Artemia sanfranciscana (Brine shrimp) (Artemia franciscana)**
SNAP_00022753	up	DNA-directed RNA polymerase. RNA polymerase,DNA-directed RNA polymerase. Purine metabolism,DNA-directed RNA polymerase. Pyrimidine metabolism,Collagens (type IV and type XIII). and related proteins*
gw1.79.113.1	up	P. GH20904p (CG6305-PA) - Drosophila melanogaster (Fruit fly)**
estExt_Genewise1.C_790068	down	P. Cuticular protein 146, RR-2 family (AGAP012466-PA) - Anopheles gambiae str. PEST**
SNAP_00022760	up	von Willebrand factor and related coagulation proteins*
estExt_fgenesh1_pm.C_790013	down	Small Nuclear ribonucleoprotein G*
NCBI_GNO_7900097	up	Enteropeptidase. ,C-type lectin*
fgenesh1_pg.C_scaffold_79000092	up	C-type lectin*
SNAP_00004668	up	DNA-directed RNA polymerase. RNA polymerase,DNA-directed RNA polymerase. Purine metabolism,DNA-directed RNA polymerase. Pyrimidine metabolism,Collagens (type IV and type XIII). and related proteins*
NCBI_GNO_0800112	down	FOG: 7 transmembrane receptor*
SNAP_00005003	up	unknown
NCBI_GNO_0800002	up	Collagens (type IV and type XIII). and related proteins*
estExt_Genewise1.C_80042	up	Protein tyrosine phosphatase CDC14*
estExt_fgenesh1_pg.C_80039	up	P. Putative uncharacterized protein precursor - Acidovorax avenae subsp. citrulli (strain AAC00-1)**
estExt_fgenesh1_pg.C_80042	down	Major epididymal secretory protein HE1*
estExt_fgenesh1_pg.C_80060	up	unknown
NCBI_GNO_0800120	down	unknown
fgenesh1_pg.C_scaffold_80000059	up	Predicted Rho GTPase-activating protein*
PASA_GEN_8000017	down	Bestrophin (Best vitelliform macular dystrophy-associated protein)*
NCBI_GNO_8000062	down	unknown
PASA_GEN_8000018	down	unknown
NCBI_GNO_8000076	down	Bestrophin (Best vitelliform macular dystrophy-associated protein)*
PASA_GEN_8100013	down	unknown
PASA_GEN_8100008	up	unknown
fgenesh1_kg.C_scaffold_82000002	down	unknown
PASA_GEN_8300048	up	Predicted lipoprotein*
PASA_GEN_8300013	up	Cathepsin K. ,Cysteine proteinase Cathepsin L*
PASA_GEN_8300018	up	Galactoside-binding lectin*
estExt_fgenesh1_kg.C_850001	down	Trypsin. ,Trypsin*
PASA_GEN_8600001	down	Predicted methyltransferase*
PASA_GEN_8600040	down	FOG: RRM domain*
NCBI_GNO_8600035	down	FOG: RRM domain*
NCBI_GNO_8600039	down	FOG: RRM domain*
estExt_fgenesh1_pm.C_860002	down	Peroxidase. Flavonoids. stilbene and lignin biosynthesis,Peroxidase. Phenylalanine metabolism,Peroxidase. Methane metabolism,Peroxidase/oxygenase*
PASA_GEN_8600017	up	unknown
SNAP_00023601	up	Acyl-CoA N-acyltransferase***
estExt_fgenesh1_kg.C_860005	down	P. Putative cuticle protein (Fragment) - Artemia sanfranciscana (Brine shrimp) (Artemia franciscana)**
NCBI_GNO_8600113	up	unintegrated***
PASA_GEN_8600032	up	unintegrated***
SNAP_00023663	down	unintegrated***
PASA_GEN_8700009	down	unknown
NCBI_GNO_8700055	up	unknown
PASA_GEN_8800003	down	Extracellular matrix protein slit. contains leucine-rich and EGF-like repeats*
fgenesh1_pm.C_scaffold_88000001	down	Helicases*
fgenesh1_pg.C_scaffold_88000026	up	unknown
fgenesh1_pg.C_scaffold_88000029	up	unknown
fgenesh1_pg.C_scaffold_88000059	up	Collagens (type IV and type XIII). and related proteins*
NCBI_GNO_8800050	down	Uncharacterized conserved protein*
SNAP_00023836	up	Extracellular matrix protein slit. contains leucine-rich and EGF-like repeats*
SNAP_00023844	up	FOG: RRM domain*
fgenesh1_pg.C_scaffold_88000016	up	Conserved Zn-finger protein*
SNAP_00023938	up	Proteins containing BTB/POZ and Kelch domains. involved in regulatory/signal transduction processes*
NCBI_GNO_8900043	down	Glutamate-gated kainate-type ion channel receptor subunit GluR5 and related subunits*
PASA_GEN_0900005	up	P. Sptzle 2-like protein (Fragment) - Lepeophtheirus salmonis (salmon louse)**
NCBI_GNO_0900053	down	Prostaglandin-endoperoxide synthase. Prostaglandin and leukotriene metabolism,Peroxidase/oxygenase*
PASA_GEN_0900133	up	unknown
gw1.9.136.1	down	Cytochrome b5*
fgenesh1_pg.C_scaffold_9000159	up	Splicing coactivator SRm160/300. subunit SRm300*
estExt_fgenesh1_pg.C_90170	up	S. Cuticle protein 7 (BcNCP15.0) - Blaberus craniifer (Death's head cockroach)**
SNAP_00005321	up	P. Sptzle 2-like protein (Fragment) - Lepeophtheirus salmonis (salmon louse)**
PASA_GEN_0900143	down	unknown
estExt_Genewise1Plus.C_90236	down	Inositol polyphosphate multikinase. component of the ARGR transcription regulatory complex*
NCBI_GNO_0900038	up	Copine*
fgenesh1_pg.C_scaffold_9000033	down	Phospholipase A2. Phospholipid degradation,Phospholipase A2. Prostaglandin and leukotriene metabolism,Phospholipase A2. Glycerolipid metabolism*
NCBI_GNO_0900054	down	unknown
SNAP_00005233	up	P. Sptzle 2-like protein (Fragment) - Lepeophtheirus salmonis (salmon louse)**
estExt_fgenesh1_pg.C_90154	down	Cytochrome b5*
e_gw1.9.486.1	up	Speckle-type POZ protein SPOP and related proteins with TRAF. MATH and BTB/POZ domains*
NCBI_GNO_0900249	down	Glutamate-gated kainate-type ion channel receptor subunit GluR5 and related subunits*
PASA_GEN_0900156	up	Leucine rich repeat proteins. some proteins contain F-box*
estExt_fgenesh1_pg.C_90312	down	S. Neuron navigator 3 - Danio rerio (Zebrafish) (Brachydanio rerio)**
fgenesh1_pg.C_scaffold_9000339	down	Collagens (type IV and type XIII). and related proteins*
SNAP_00024163	up	Serine endopeptidases. ,Trypsin*
NCBI_GNO_9100018	up	unknown
PASA_GEN_9100028	down	Trypsin. ,Trypsin*
PASA_GEN_9100013	down	unknown
SNAP_00024242	down	unknown
e_gw1.91.62.1	down	FOG: 7 transmembrane receptor*
e_gw1.91.92.1	up	P. Cuticular protein 77, RR-1 family (AGAP009875-PA) - Anopheles gambiae (African malaria mosquito)**
NCBI_GNO_9100041	down	Glutamate-gated kainate-type ion channel receptor subunit GluR5 and related subunits*
fgenesh1_pg.C_scaffold_91000062	down	unknown
NCBI_GNO_9100074	down	unknown
PASA_GEN_9100019	down	P. RE16690p - Drosophila melanogaster (Fruit fly)**
estExt_fgenesh1_pg.C_910083	down	P. AGAP002973-PA - Anopheles gambiae (African malaria mosquito)**
gw1.93.55.1	up	Transcription factor. contains HOX domain*
e_gw1.94.75.1	down	Trypsin*
PASA_GEN_9500011	down	unknown
estExt_Genewise1.C_9580001	down	P. Vitellogenin fused with superoxide dismutase - Daphnia magna**
e_gw1.96.7.1	down	Na+-bile acid cotransporter*
PASA_GEN_9600016	down	unknown
PASA_GEN_9600017	up	P. Putative uncharacterized protein (Fragment) - Xenopus laevis (African clawed frog)**
estExt_fgenesh1_pg.C_960040	up	unknown
gw1.97.145.1	down	FOG: Zn-finger*
NCBI_GNO_9700008	down	Serine/threonine protein kinase and endoribonuclease ERN1/IRE1. sensor of the unfolded protein response pathway*
NCBI_GNO_9700013	down	Bestrophin (Best vitelliform macular dystrophy-associated protein)*
NCBI_GNO_9700058	down	unknown
SNAP_00025047	up	unknown
NCBI_GNO_9800050	up	60S ribosomal protein L22*
PASA_GEN_98700001	down	unknown
PASA_GEN_9900025	down	HMG box-containing protein*
estExt_fgenesh1_pg.C_990031	down	Alkaline phosphatase. gamma-Hexachlorocyclohexane degradation,Alkaline phosphatase. Folate biosynthesis,Alkaline phosphatase. Glycerolipid metabolism,Alkaline phosphatase*
Descriptions are referred from wFleaBase (*), uniprot (**), interpro(***).

## Sheet: 1-3 Instar
Gene ID	Regulation	Description
PASA_GEN_0100343	up	Aldo/keto reductase family proteins*
NCBI_GNO_0100262	up	unknown
SNAP_00000387	up	unknown
SNAP_00000399	down	Nucleolar GTPase/ATPase p130*
PASA_GEN_0100103	down	unknown
PASA_GEN_0100111	down	unknown
PASA_GEN_0100006	down	unknown
PASA_GEN_0100404	up	unknown
PASA_GEN_0100007	down	unknown
NCBI_GNO_0100023	down	unknown
SNAP_00000044	down	unknown
e_gw1.1.901.1	up	Serine/threonine protein kinase*
SNAP_00000592	down	unintegrated***
PASA_GEN_0100450	down	Proteinase inhibitor I25, cystatin***
fgenesh1_pg.C_scaffold_1000574	up	unknown
fgenesh1_pg.C_scaffold_1000078	up	unknown
SNAP_00000106	up	unknown
estExt_fgenesh1_pg.C_10201	down	Fasciclin and related adhesion glycoproteins*
PASA_GEN_0100077	down	unknown
PASA_GEN_0100097	down	Dolichyl-phosphate-mannose-glycolipid alpha-mannosyltransferase. N-Glycans biosynthesis,Mannosyltransferase*
NCBI_GNO_0100428	up	Transcription factor HAND2/Transcription factor TAL1/TAL2/LYL1*
e_gw1.1.994.1	down	P. Chromosome undetermined SCAF10662, whole genome shotgun sequence (Fragment) - Tetraodon nigroviridis (Green puffer)**
PASA_GEN_0100034	down	Isocitrate dehydrogenase (NADP+). Citrate cycle (TCA cycle),Isocitrate dehydrogenase (NADP+). Reductive carboxylate cycle (CO2 fixation),Isocitrate dehydrogenase (NADP+). Glutathione metabolism,NADP-dependent isocitrate dehydrogenase*
SNAP_00000793	up	unknown
SNAP_00000131	up	unknown
estExt_fgenesh1_pg.C_10637	down	P. AGAP010054-PA - Anopheles gambiae (African malaria mosquito)**
gw1.1.390.1	up	Predicted transmembrane protein of the immunoglobulin family of cell adhesion molecules*
SNAP_00000211	up	Predicted GTPase activator NB4S/EVI5 (contains TBC domain)/Calmodulin-binding protein Pollux (contains PTB and TBC domains)*
SNAP_00000212	up	Predicted GTPase activator NB4S/EVI5 (contains TBC domain)/Calmodulin-binding protein Pollux (contains PTB and TBC domains)*
estExt_fgenesh1_pm.C_100035	up	Long-chain-fatty-acid--CoA ligase. Fatty acid metabolism,Long-chain acyl-CoA synthetases (AMP-forming)*
PASA_GEN_1000101	down	Phosphatidylinositol transfer protein SEC14 and related proteins*
estExt_fgenesh1_pg.C_100264	down	Protein-tyrosine-phosphatase. ,Phosphatidylinositol transfer protein SEC14 and related proteins*
NCBI_GNO_1000295	up	unknown
NCBI_GNO_1000296	up	unknown
NCBI_GNO_1000297	up	unknown
fgenesh1_pg.C_scaffold_10000277	up	Calcium-responsive transcription coactivator*
PASA_GEN_1000255	up	unknown
estExt_fgenesh1_pg.C_100278	up	unknown
fgenesh1_pg.C_scaffold_10000280	up	unknown
PASA_GEN_1000113	up	Collagens (type IV and type XIII). and related proteins*
SNAP_00005968	up	unknown
SNAP_00005974	up	F-box protein containing LRR*
estExt_Genewise1.C_100334	up	Alpha crystallins*
e_gw1.10.297.1	up	Unspecific monooxygenase. Tryptophan metabolism,Unspecific monooxygenase. Fatty acid metabolism,Unspecific monooxygenase. gamma-Hexachlorocyclohexane degradation,Cytochrome P450 CYP2 subfamily*
PASA_GEN_1000282	down	Protein-tyrosine-phosphatase. ,Phosphatidylinositol transfer protein SEC14 and related proteins*
NCBI_GNO_1000443	up	2-acetyl-1-alkylglycerophosphocholine esterase. Glycerolipid metabolism,Beta-transducin family (WD-40 repeat) protein*
SNAP_00006080	down	unknown
NCBI_GNO_1000469	down	unknown
PASA_GEN_1000152	up	unknown
PASA_GEN_1000154	up	Carbonic anhydrase*
SNAP_00006138	up	unknown
NCBI_GNO_1000041	up	unknown
PASA_GEN_1000187	down	P. GA12191-PA (Fragment) - Drosophila pseudoobscura (Fruit fly)**
estExt_Genewise1.C_100110	up	Predicted acyltransferase*
NCBI_GNO_1000060	down	Predicted acyltransferase*
PASA_GEN_1000036	down	unknown
PASA_GEN_1000041	up	unknown
PASA_GEN_1000215	up	unknown
NCBI_GNO_1000159	up	unknown
NCBI_GNO_1000160	up	unknown
PASA_GEN_1000067	up	unknown
PASA_GEN_1000222	up	Microtubule-associated proteins*
SNAP_00005794	up	Exo-alpha-sialidase. N-Glycan degradation,Exo-alpha-sialidase. Sphingoglycolipid metabolism,Nucleolar GTPase/ATPase p130*
SNAP_00005806	down	Ankyrin*
PASA_GEN_1000233	up	P. Putative uncharacterized protein - Stigmatella aurantiaca DW4/3-1**
SNAP_00005839	up	ER-Golgi vesicle-tethering protein p115*
SNAP_00005892	down	beta-1.6-N-acetylglucosaminyltransferase. contains WSC domain*
NCBI_GNO_1000282	down	S. Vitelline membrane outer layer protein 1 homolog precursor - Homo sapiens (Human)**
NCBI_GNO_1000287	down	Peroxidase/oxygenase*
NCBI_GNO_1000349	up	C-type lectin*
PASA_GEN_1000111	down	unknown
PASA_GEN_1000272	up	unknown
NCBI_GNO_1000405	down	Phosphatidylinositol transfer protein SEC14 and related proteins*
PASA_GEN_1000128	up	Phosphatidylinositol transfer protein SEC14 and related proteins*
fgenesh1_pg.C_scaffold_10000425	up	P. CG32556-PA, isoform A - Drosophila melanogaster (Fruit fly)**
fgenesh1_pm.C_scaffold_10000001	up	Aldo/keto reductase family proteins*
NCBI_GNO_1000002	down	Predicted lipoprotein*
gw1.10.534.1	up	Pseudouridylate synthase. Pyrimidine metabolism,RNA pseudouridylate synthases*
fgenesh1_pm.C_scaffold_10000013	up	unknown
PASA_GEN_1000207	up	unknown
PASA_GEN_1000049	up	Myosin VII. myosin IXB and related myosins*
NCBI_GNO_1000117	up	unknown
PASA_GEN_1000050	up	unknown
NCBI_GNO_1000133	up	Endothelin-converting enzyme 1. ,M13 family peptidase*
estExt_fgenesh1_pg.C_100187	up	unknown
NCBI_GNO_1000197	up	unknown
e_gw1.100.107.1	down	Predicted carbohydrate kinase. contains PfkB domain*
e_gw1.100.9.1	up	Lipid exporter ABCA1 and related proteins. ABC superfamily*
NCBI_GNO_10000043	down	unknown
NCBI_GNO_10000066	down	unknown
NCBI_GNO_10000089	up	Predicted RNA binding protein. contains G-patch domain*
PASA_GEN_10000054	up	unintegrated***
NCBI_GNO_10000094	down	unknown
PASA_GEN_100600001	up	P. GA14963-PA (Fragment) - Drosophila pseudoobscura (Fruit fly)**
NCBI_GNO_10100050	down	unknown
NCBI_GNO_10100001	down	Lipid exporter ABCA1 and related proteins. ABC superfamily*
e_gw1.1012.1.1	up	Pyroglutamyl-peptidase II. ,Puromycin-sensitive aminopeptidase and related aminopeptidases*
SNAP_00025516	up	Myosin assembly protein/sexual cycle protein and related proteins*
NCBI_GNO_10200048	up	unknown
e_gw1.102.43.1	down	Fatty acid desaturase*
PASA_GEN_10300004	down	unknown
fgenesh1_pg.C_scaffold_106000004	up	unintegrated***
SNAP_00025890	down	RNA polymerase II. large subunit*
SNAP_00026018	down	Choline dehydrogenase. Glycine. serine and threonine metabolism,Glucose dehydrogenase/choline dehydrogenase/mandelonitrile lyase (GMC oxidoreductase family)*
PASA_GEN_10900001	down	Ethanolamine-P-transferase GPI11/PIG-F. involved in glycosylphosphatidylinositol anchor biosynthesis*
e_gw1.11.97.1	up	Trypsin*
NCBI_GNO_1100270	up	unknown
NCBI_GNO_1100004	up	Sodium/hydrogen exchanger protein*
SNAP_00006250	down	G protein-coupled receptor*
SNAP_00006251	down	FOG: 7 transmembrane receptor*
SNAP_00006303	up	unknown
NCBI_GNO_1100119	up	NIPSNAP1 protein*
SNAP_00006384	down	unknown
NCBI_GNO_1100146	up	Transcription factor XBP-1*
gw1.11.52.1	down	Ferric reductase. NADH/NADPH oxidase and related proteins*
SNAP_00006506	up	unknown
gw1.11.96.1	up	Predicted N-acetyltransferase*
NCBI_GNO_11100048	down	Acid--D-amino-acid ligases (peptide synthases). Tryptophan metabolism,Acid--D-amino-acid ligases (peptide synthases). Ubiquinone biosynthesis,Chromodomain-helicase DNA-binding protein*
estExt_fgenesh1_pg.C_1110002	down	P. DNA-directed RNA polymerase (EC 2.7.7.6) (Fragment) - Breviata anathema**
e_gw1.111.107.1	down	Cytidine deaminase. Pyrimidine metabolism,Cytidine deaminase*
NCBI_GNO_11100040	up	Monocarboxylate transporter*
PASA_GEN_11300019	down	Phosphogluconate dehydrogenase (decarboxylating). Pentose phosphate pathway,6-phosphogluconate dehydrogenase*
estExt_fgenesh1_pg.C_1130020	up	unknown
PASA_GEN_11300008	up	unknown
SNAP_00026568	up	Gamma-glutamyltransferase. Cyanoamino acid metabolism,Gamma-glutamyltransferase. Taurine and hypotaurine metabolism,Gamma-glutamyltransferase. Glutathione metabolism,Gamma-glutamyltransferase. Selenoamino acid metabolism,Gamma-glutamyltransferase. Prostaglandin and leukotriene metabolism,Gamma-glutamyltransferase*
PASA_GEN_11500003	down	Hypoxanthine phosphoribosyltransferase. Purine metabolism,Hypoxanthine-guanine phosphoribosyltransferase*
NCBI_GNO_11500020	down	NADH:ubiquinone oxidoreductase. NDUFC2/B14.5B subunit*
PASA_GEN_11700005	up	Ca2+-activated K+ channel proteins (intermediate/small conductance classes)*
PASA_GEN_11900003	down	With NAD(+) or NADP(+) as acceptor. Bile acid biosynthesis,With NAD(+) or NADP(+) as acceptor. Vitamin B6 metabolism,With NAD(+) or NADP(+) as acceptor. Glycine. serine and threonine metabolism,With NAD(+) or NADP(+) as acceptor. Butanoate metabolism,With NAD(+) or NADP(+) as acceptor. Fructose and mannose metabolism,With NAD(+) or NADP(+) as acceptor. Galactose metabolism,With NAD(+) or NADP(+) …
e_gw1.12.273.1	down	Acyl-CoA reductase*
fgenesh1_pm.C_scaffold_12000010	up	UDP-glucuronosyl and UDP-glucosyl transferase*
fgenesh1_pg.C_scaffold_12000035	up	UDP-glucuronosyl and UDP-glucosyl transferase*
gw1.12.335.1	up	Tandem pore domain K+ channel TASK3/THIK-1*
PASA_GEN_1200044	up	Chaperonin ATPase. ,Mitochondrial chaperonin. Cpn60/Hsp60p*
estExt_Genewise1Plus.C_120254	up	Predicted histone tail methylase containing SET domain*
SNAP_00006833	up	unknown
SNAP_00006834	up	unknown
SNAP_00006835	up	unknown
SNAP_00006893	down	Chitinase*
fgenesh1_pg.C_scaffold_12000260	down	unknown
NCBI_GNO_1200239	down	Predicted E3 ubiquitin ligase*
NCBI_GNO_1200240	down	Chitinase*
fgenesh1_pg.C_scaffold_12000263	down	Projectin/twitchin and related proteins*
NCBI_GNO_1200256	up	unknown
SNAP_00007048	up	Dystonin. GAS (Growth-arrest-specific protein). and related proteins*
e_gw1.12.455.1	down	Acyl-CoA reductase*
e_gw1.12.219.1	up	Lipid exporter ABCA1 and related proteins. ABC superfamily*
e_gw1.12.437.1	up	Predicted GTPase activator protein*
estExt_fgenesh1_kg.C_120015	down	P. AGAP001321-PA - Anopheles gambiae (African malaria mosquito)**
SNAP_00027163	up	unknown
PASA_GEN_12100003	up	unknown
fgenesh1_pg.C_scaffold_121000059	up	Sulfinoalanine decarboxylase. Taurine and hypotaurine metabolism,Glutamate decarboxylase and related proteins*
NCBI_GNO_12100072	down	unknown
PASA_GEN_12100045	up	P. RE40914p (CG7071-PB, isoform B) (CG7071-PA, isoform A) - Drosophila melanogaster (Fruit fly)**
estExt_Genewise1.C_1210096	up	Protein disulfide isomerase. ,Thioredoxin/protein disulfide isomerase*
NCBI_GNO_12200014	up	Membrane alanine aminopeptidase. Glutathione metabolism,Puromycin-sensitive aminopeptidase and related aminopeptidases*
NCBI_GNO_12200030	up	unknown
SNAP_00038404	up	unknown
PASA_GEN_12300006	up	Cyclin-dependent kinase inhibitor*
NCBI_GNO_12300011	up	unknown
NCBI_GNO_12300020	up	DNA-directed RNA polymerase. RNA polymerase,DNA-directed RNA polymerase. Purine metabolism,DNA-directed RNA polymerase. Pyrimidine metabolism,SNF2 family DNA-dependent ATPase*
PASA_GEN_12300009	up	SNF2 family DNA-dependent ATPase*
estExt_Genewise1.C_1250002	down	Acyl-CoA synthetase*
NCBI_GNO_12500018	up	unknown
SNAP_00027549	up	unknown
SNAP_00027650	down	Beta-1.3-glucuronyltransferase B3GAT1/SQV-8*
estExt_fgenesh1_pg.C_1260029	up	FKBP-type peptidyl-prolyl cis-trans isomerase*
NCBI_GNO_126100001	down	Lipid exporter ABCA1 and related proteins. ABC superfamily*
fgenesh1_pg.C_scaffold_128000017	down	Nucleolar GTPase/ATPase p130*
SNAP_00027830	down	unknown
PASA_GEN_12900003	down	Leucine permease transcriptional regulator*
SNAP_00027862	down	unknown
estExt_Genewise1.C_130035	up	Cytochrome P450 CYP2 subfamily*
NCBI_GNO_1300058	down	unknown
fgenesh1_pg.C_scaffold_13000076	up	unknown
SNAP_00007189	up	Collagens (type IV and type XIII). and related proteins*
fgenesh1_pg.C_scaffold_13000079	up	unknown
NCBI_GNO_1300093	down	unknown
SNAP_00007228	up	Integral membrane ankyrin-repeat protein Kidins220 (protein kinase D substrate)*
SNAP_00007288	down	Acid--D-amino-acid ligases (peptide synthases). Tryptophan metabolism,Acid--D-amino-acid ligases (peptide synthases). Ubiquinone biosynthesis,Serine/threonine protein kinase*
NCBI_GNO_1300171	up	Chitin binding protein, peritrophin-A***
estExt_fgenesh1_pg.C_130177	down	unknown
NCBI_GNO_1300178	down	unknown
NCBI_GNO_1300233	down	unknown
NCBI_GNO_1300034	up	unknown
NCBI_GNO_1300039	down	DNA-directed RNA polymerase. RNA polymerase,DNA-directed RNA polymerase. Purine metabolism,DNA-directed RNA polymerase. Pyrimidine metabolism,SWI-SNF chromatin-remodeling complex protein*
NCBI_GNO_1300053	up	P. Predicted protein - Nematostella vectensis (Starlet sea anemone)**
e_gw1.13.287.1	down	Plasma kallikrein. ,Trypsin*
estExt_Genewise1Plus.C_130083	up	Glucose dehydrogenase/choline dehydrogenase/mandelonitrile lyase (GMC oxidoreductase family)*
NCBI_GNO_1300117	up	unintegrated***
estExt_Genewise1.C_130166	up	Transcription factor MBF1*
NCBI_GNO_1300151	up	unknown
estExt_fgenesh1_pg.C_130171	up	unintegrated***
estExt_fgenesh1_pg.C_130173	up	Globins and related hemoproteins*
PASA_GEN_1300048	down	unknown
fgenesh1_pg.C_scaffold_13000235	up	P. Putative uncharacterized protein - Stigmatella aurantiaca DW4/3-1**
NCBI_GNO_1300235	down	unknown
NCBI_GNO_1300278	up	Unspecific monooxygenase. Tryptophan metabolism,Unspecific monooxygenase. Fatty acid metabolism,Unspecific monooxygenase. gamma-Hexachlorocyclohexane degradation,Cytochrome P450 CYP2 subfamily*
SNAP_00007428	down	von Willebrand factor and related coagulation proteins*
SNAP_00007429	down	Serine/threonine protein kinase*
fgenesh1_pg.C_scaffold_13000323	down	Glucose dehydrogenase/choline dehydrogenase/mandelonitrile lyase (GMC oxidoreductase family)*
NCBI_GNO_1300354	down	unknown
fgenesh1_pg.C_scaffold_130000025	up	unknown
fgenesh1_pg.C_scaffold_131000009	down	Beta-transducin family (WD-40 repeat) protein*
PASA_GEN_13100006	up	Transcription factor NERF and related proteins. contain ETS domain*
e_gw1.131.25.1	up	Serpin*
gw1.131.51.1	up	HMG-box transcription factor Capicua and related proteins*
e_gw1.132.59.1	up	Peptidylprolyl isomerase. ,FKBP-type peptidyl-prolyl cis-trans isomerase*
e_gw1.1321.6.1	up	Glutathione peroxidase. Glutathione metabolism,Glutathione peroxidase*
NCBI_GNO_13300011	down	Predicted seven transmembrane receptor - rhodopsin family*
PASA_GEN_13300012	down	Multidrug resistance-associated protein/mitoxantrone resistance protein. ABC superfamily*
SNAP_00028196	up	Proteoglycan*
e_gw1.135.66.1	up	Na+/dicarboxylate. Na+/tricarboxylate and phosphate transporters*
fgenesh1_kg.C_scaffold_137000001	up	P. Novel protein (Zgc:56136) - Danio rerio (Zebrafish) (Brachydanio rerio)**
e_gw1.138.52.1	down	UDP-glucuronosyl and UDP-glucosyl transferase*
fgenesh1_pg.C_scaffold_138000040	up	Neurexin IV*
SNAP_00028566	down	unknown
PASA_GEN_13900004	down	Uncharacterized conserved protein*
PASA_GEN_1400070	down	unknown
estExt_Genewise1Plus.C_140023	down	Sulfate/bicarbonate/oxalate exchanger SAT-1 and related transporters (SLC26 family)*
PASA_GEN_1400007	down	unknown
NCBI_GNO_1400164	down	RNA polymerase II. large subunit*
NCBI_GNO_1400165	down	unknown
SNAP_00007826	down	RNA polymerase II. large subunit*
NCBI_GNO_1400244	down	Tandem pore domain K+ channel*
SNAP_00007839	down	unintegrated***
SNAP_00007840	down	P. Cuticular protein 146, RR-2 family (AGAP012466-PA) - Anopheles gambiae str. PEST**
PASA_GEN_1400042	down	MAPK related serine/threonine protein kinase*
fgenesh1_pg.C_scaffold_14000237	down	Nuclear pore complex. Nup98 component (sc Nup145/Nup100/Nup116)*
estExt_fgenesh1_pg.C_140240	down	RNA polymerase II. large subunit*
fgenesh1_pg.C_scaffold_14000261	down	unknown
PASA_GEN_1400138	up	Cytochrome P450 CYP2 subfamily*
NCBI_GNO_1400328	down	Choline dehydrogenase. Glycine. serine and threonine metabolism,Glucose dehydrogenase/choline dehydrogenase/mandelonitrile lyase (GMC oxidoreductase family)*
e_gw1.14.336.1	down	Nuclear 5'-3' exoribonuclease-interacting protein. Rai1p*
estExt_fgenesh1_pg.C_140029	down	unknown
SNAP_00007552	up	Predicted histone tail methylase containing SET domain*
PASA_GEN_1400119	down	FOG: Low-complexity*
NCBI_GNO_1400252	down	MAPK related serine/threonine protein kinase*
estExt_fgenesh1_pg.C_140217	down	P. Cuticle protein, putative - Aedes aegypti (Yellowfever mosquito)**
fgenesh1_pg.C_scaffold_14000218	up	MAPK related serine/threonine protein kinase*
PASA_GEN_1400124	up	RNA polymerase II. large subunit*
PASA_GEN_1400057	up	unknown
PASA_GEN_1400144	down	C-type lectin fold***
SNAP_00007942	up	unknown
fgenesh1_pg.C_scaffold_14000323	up	unknown
SNAP_00028639	up	Uncharacterized conserved protein*
gw1.142.6.1	down	FOG: 7 transmembrane receptor*
gw1.142.37.1	down	Transforming growth factor beta. bone morphogenetic protein and related proteins*
PASA_GEN_14200039	down	Cytokine-inducible SH2 protein*
SNAP_00028813	up	unknown
PASA_GEN_14200048	down	RNA polymerase II. large subunit*
NCBI_GNO_14300010	down	Pancreatic endopeptidase E. ,Trypsin*
e_gw1.143.36.1	down	unintegrated***
NCBI_GNO_14300031	up	Splicing coactivator SRm160/300. subunit SRm300*
fgenesh1_pg.C_scaffold_145000010	down	unknown
NCBI_GNO_14500081	up	unknown
fgenesh1_pg.C_scaffold_145000030	down	Collagens (type IV and type XIII). and related proteins*
SNAP_00029011	down	Collagens (type IV and type XIII). and related proteins*
NCBI_GNO_14500042	down	unknown
NCBI_GNO_14500050	up	unknown
e_gw1.146.24.1	up	P. SD03555p (CG6665-PA, isoform A) - Drosophila melanogaster (Fruit fly)**
fgenesh1_pg.C_scaffold_146000010	up	Ca2+-dependent phospholipid-binding protein Synaptotagmin. required for synaptic vesicle and secretory granule exocytosis*
e_gw1.146.28.1	down	bZIP transcription factor MafK*
fgenesh1_pg.C_scaffold_1496000001	down	EGL-Nine (EGLN) protein*
estExt_Genewise1Plus.C_150223	up	Zn2+-binding protein Melusin/RAR1. contains CHORD domain*
fgenesh1_pg.C_scaffold_15000185	down	Serine/threonine protein kinase and endoribonuclease ERN1/IRE1. sensor of the unfolded protein response pathway*
e_gw1.15.79.1	down	Predicted acyltransferase*
SNAP_00008321	down	Carboxylesterase and related proteins*
PASA_GEN_1500014	up	Ribonuclease H*
fgenesh1_pg.C_scaffold_15000070	down	unknown
NCBI_GNO_1500200	down	Predicted acyltransferase*
PASA_GEN_1500082	up	unknown
PASA_GEN_1500098	up	P. LOC100036894 protein - Xenopus laevis (African clawed frog)**
SNAP_00039010	up	unknown
SNAP_00029462	down	unknown
PASA_GEN_15500005	up	P. RE24790p - Drosophila melanogaster (Fruit fly)**
PASA_GEN_15500016	up	unknown
NCBI_GNO_15700008	up	Ankyrin repeat protein*
estExt_Genewise1Plus.C_1570017	down	Acyl-CoA synthetase*
NCBI_GNO_15700059	up	Serine/threonine protein kinase and endoribonuclease ERN1/IRE1. sensor of the unfolded protein response pathway*
fgenesh1_pg.C_scaffold_1578000003	up	Serine C-palmitoyltransferase. Sphingoglycolipid metabolism,Serine palmitoyltransferase*
PASA_GEN_157900001	down	unknown
fgenesh1_pg.C_scaffold_16000057	up	unknown
NCBI_GNO_1600103	down	unintegrated***
SNAP_00008548	down	unknown
NCBI_GNO_1600207	up	G protein-coupled receptors*
SNAP_00008650	down	RNA polymerase II. large subunit*
PASA_GEN_1600127	down	unknown
SNAP_00008691	up	Serine endopeptidases. ,Trypsin*
fgenesh1_pg.C_scaffold_16000082	up	Tumour necrosis factor-like***
NCBI_GNO_1600099	down	Disintegrin metalloproteinases with thrombospondin repeats*
estExt_fgenesh1_pg.C_160117	up	Topoisomerase I-binding arginine-serine-rich protein*
PASA_GEN_1600038	down	tRNA (guanosine-2'-O-)-methyltransferase. ,RNA Methylase. SpoU family*
NCBI_GNO_1600191	up	unintegrated***
PASA_GEN_160900001	up	unknown
fgenesh1_pg.C_scaffold_162000006	up	unknown
SNAP_00030032	down	unknown
estExt_fgenesh1_pg.C_1620039	up	unknown
e_gw1.163.78.1	down	Membrane alanine aminopeptidase. Glutathione metabolism,Puromycin-sensitive aminopeptidase and related aminopeptidases*
estExt_Genewise1Plus.C_1630032	up	Puromycin-sensitive aminopeptidase and related aminopeptidases*
fgenesh1_pg.C_scaffold_1648000001	down	Uncharacterized conserved protein*
PASA_GEN_16600001	up	unknown
PASA_GEN_16600007	down	Serine endopeptidases. ,Smoothened and related G-protein-coupled receptors*
PASA_GEN_16600008	up	unknown
NCBI_GNO_1700007	down	P. Putative uncharacterized protein - Aedes aegypti (Yellowfever mosquito)**
fgenesh1_pg.C_scaffold_17000035	down	unknown
SNAP_00008809	up	Speckle-type POZ protein SPOP and related proteins with TRAF. MATH and BTB/POZ domains*
NCBI_GNO_1700086	up	Speckle-type POZ protein SPOP and related proteins with TRAF. MATH and BTB/POZ domains*
NCBI_GNO_1700093	up	Speckle-type POZ protein SPOP and related proteins with TRAF. MATH and BTB/POZ domains*
fgenesh1_pg.C_scaffold_17000105	down	Rab6 GTPase-interacting protein involved in endosome-to-TGN transport*
PASA_GEN_1700077	down	MAPK related serine/threonine protein kinase*
SNAP_00008873	up	Uncharacterized conserved protein*
estExt_fgenesh1_pg.C_170148	down	Glucose-6-phosphatase. Glycolysis / Gluconeogenesis,Glucose-6-phosphatase. Galactose metabolism,Glucose-6-phosphatase. Starch and sucrose metabolism*
SNAP_00008911	up	unknown
PASA_GEN_1700130	down	Glutamate-gated metabotropic ion channel receptor subunit GRM2 and related subunits. G-protein coupled receptor superfamily*
NCBI_GNO_1700293	up	Glutathione transferase. Glutathione metabolism,Glutathione S-transferase*
NCBI_GNO_1700356	down	unknown
PASA_GEN_1700151	down	P. AGAP000013-PA - Anopheles gambiae (African malaria mosquito)**
gw1.17.288.1	down	P. AGAP000013-PA - Anopheles gambiae (African malaria mosquito)**
SNAP_00008721	down	P. Putative uncharacterized protein - Aedes aegypti (Yellowfever mosquito)**
NCBI_GNO_1700016	down	P. Putative uncharacterized protein - Aedes aegypti (Yellowfever mosquito)**
SNAP_00008732	down	P. Putative uncharacterized protein - Aedes aegypti (Yellowfever mosquito)**
SNAP_00008771	down	unknown
SNAP_00008772	down	C-type lectin*
estExt_fgenesh1_pg.C_170049	down	unknown
NCBI_GNO_1700055	down	unknown
NCBI_GNO_1700056	down	Uncharacterized conserved protein*
PASA_GEN_1700070	down	P. Cuticle protein - Culex quinquefasciatus (Southern house mosquito)**
estExt_Genewise1.C_170099	up	P. Hemoglobin - Daphnia magna**
NCBI_GNO_1700113	down	unintegrated***
NCBI_GNO_1700147	down	unknown
PASA_GEN_1700085	down	Carbonic anhydrase*
NCBI_GNO_1700167	up	Galactoside 3(4)-L-fucosyltransferase. Blood group glycolipid biosynthesis - neolact series,Galactoside 3(4)-L-fucosyltransferase. Globoside metabolism,Galactoside 3(4)-L-fucosyltransferase. Blood group glycolipid biosynthesis - lact series,Fucosyltransferase*
gw1.17.231.1	up	FOG: Zn-finger*
NCBI_GNO_1700185	down	unknown
e_gw1.17.349.1	down	Translocon-associated complex TRAP. delta subunit*
NCBI_GNO_17100009	up	unknown
PASA_GEN_17300004	up	Globins and related hemoproteins*
e_gw1.173.80.1	up	Armadillo/beta-catenin-like repeat-containing protein*
fgenesh1_pm.C_scaffold_173000008	up	Predicted E3 ubiquitin ligase*
PASA_GEN_17300017	down	unknown
NCBI_GNO_17300026	down	unknown
PASA_GEN_17300027	up	Molecular chaperone (HSP90 family)*
PASA_GEN_17300034	up	Fibroblast/platelet-derived growth factor receptor and related receptor tyrosine kinases*
SNAP_00030723	up	unintegrated***
PASA_GEN_17400029	down	unknown
PASA_GEN_1800093	down	6-phosphogluconolactonase. Pentose phosphate pathway,6-phosphogluconolactonase - like protein*
fgenesh1_pg.C_scaffold_18000021	down	unknown
fgenesh1_pg.C_scaffold_18000023	down	unknown
PASA_GEN_1800032	up	Insulin-like***
PASA_GEN_1800118	up	Trypsin. ,Trypsin*
fgenesh1_pg.C_scaffold_18000109	up	Glutamate-gated kainate-type ion channel receptor subunit GluR5 and related subunits*
NCBI_GNO_1800126	down	G protein-coupled receptors*
SNAP_00009292	down	unknown
NCBI_GNO_1800133	down	unknown
e_gw1.18.141.1	up	Sulfotransferase*
SNAP_00009362	down	unknown
estExt_Genewise1Plus.C_180185	down	Sulfotransferase*
NCBI_GNO_1800334	up	Predicted E3 ubiquitin ligase*
PASA_GEN_1800088	down	tRNA uracil-5-methyltransferase and related tRNA-modifying enzymes*
estExt_fgenesh1_pg.C_180024	down	Ca2+-modulated nonselective cation channel polycystin*
fgenesh1_pg.C_scaffold_18000025	down	C-type lectin*
NCBI_GNO_1800026	down	unknown
NCBI_GNO_1800027	down	unknown
NCBI_GNO_1800028	down	von Willebrand factor and related coagulation proteins*
PASA_GEN_1800099	up	unknown
fgenesh1_pg.C_scaffold_18000101	up	Actin filament-coating protein tropomyosin*
PASA_GEN_1800116	up	FOG: Low-complexity*
NCBI_GNO_1800109	up	FOG: Low-complexity*
SNAP_00009284	up	Collagens (type IV and type XIII). and related proteins*
PASA_GEN_1800119	down	unknown
e_gw1.18.190.1	down	Chondroitin 6-sulfotransferase and related sulfotransferases*
SNAP_00009306	up	Serine proteinase inhibitor (KU family)*
estExt_fgenesh1_kg.C_180010	up	Sulfotransferase*
PASA_GEN_1800126	down	unknown
estExt_fgenesh1_pg.C_180152	down	Triacylglycerol lipase. Glycerolipid metabolism,Triglyceride lipase-cholesterol esterase*
PASA_GEN_1800061	up	unknown
PASA_GEN_1800063	up	unknown
PASA_GEN_1800067	up	Serine endopeptidases. ,Trypsin*
e_gw1.18.210.1	up	Trypsin*
estExt_fgenesh1_pg.C_180318	down	Chymotrypsin C. ,Trypsin*
PASA_GEN_1800083	up	Suppressor of G2 allele of skp1*
SNAP_00009601	down	unknown
NCBI_GNO_1800401	down	Alpha-1.4-N-acetylglucosaminyltransferase*
NCBI_GNO_1800409	down	P. Putative uncharacterized protein (Fragment) - Danio rerio (Zebrafish) (Brachydanio rerio)**
SNAP_00031142	up	FOG: RCC1 domain*
estExt_fgenesh1_pg.C_18220001	down	Projectin/twitchin and related proteins*
estExt_fgenesh1_pg.C_18220002	down	Carbonic anhydrase*
estExt_fgenesh1_pg.C_1830012	up	Predicted flavoprotein*
NCBI_GNO_18300021	up	EGL-Nine (EGLN) protein*
fgenesh1_pg.C_scaffold_183000025	down	Glutamate-gated kainate-type ion channel receptor subunit GluR5 and related subunits*
estExt_fgenesh1_pg.C_1830028	down	cAMP-dependent protein kinase catalytic subunit (PKA)*
e_gw1.183.39.1	down	UDP-glucuronosyl and UDP-glucosyl transferase*
NCBI_GNO_18300040	down	Predicted lipoprotein*
e_gw1.183.72.1	down	Predicted methyltransferase*
PASA_GEN_18300025	up	unknown
PASA_GEN_18300006	down	unknown
gw1.183.73.1	up	P. Predicted protein (Fragment) - Nematostella vectensis (Starlet sea anemone)**
e_gw1.183.70.1	up	EGL-Nine (EGLN) protein*
e_gw1.183.75.1	down	Predicted methyltransferase*
estExt_Genewise1Plus.C_1830065	down	Predicted methyltransferase*
NCBI_GNO_18300039	down	Glutamate-gated kainate-type ion channel receptor subunit GluR5 and related subunits*
NCBI_GNO_18700014	up	P. Cuticular protein 77, RR-1 family (AGAP009875-PA) - Anopheles gambiae (African malaria mosquito)**
estExt_fgenesh1_pg.C_1870018	up	P. Pupal cuticle protein 78E, putative - Aedes aegypti (Yellowfever mosquito)**
estExt_fgenesh1_pg.C_1870019	up	P. Cuticular protein 77, RR-1 family (AGAP009875-PA) - Anopheles gambiae (African malaria mosquito)**
fgenesh1_pg.C_scaffold_187000020	up	P. Cuticular protein 77, RR-1 family (AGAP009875-PA) - Anopheles gambiae (African malaria mosquito)**
NCBI_GNO_18700050	up	unknown
fgenesh1_pg.C_scaffold_187000051	up	unknown
SNAP_00031417	up	unintegrated***
NCBI_GNO_18700011	up	unintegrated***
SNAP_00031426	down	In phosphorous-containing anhydrides. Starch and sucrose metabolism,In phosphorous-containing anhydrides. Folate biosynthesis,Chitinase*
estExt_Genewise1.C_1870040	up	P. GA21130-PA (Fragment) - Drosophila pseudoobscura (Fruit fly)**
PASA_GEN_18700017	up	P. Pupal cuticle protein 78E, putative - Aedes aegypti (Yellowfever mosquito)**
NCBI_GNO_18700035	up	Glutamate-gated kainate-type ion channel receptor subunit GluR5 and related subunits*
estExt_fgenesh1_pg.C_1870041	down	P. Putative uncharacterized protein - Xenopus tropicalis (Western clawed frog) (Silurana tropicalis)**
fgenesh1_pg.C_scaffold_1879000001	up	unknown
fgenesh1_pg.C_scaffold_188000001	up	Chitinase*
estExt_fgenesh1_kg.C_190029	down	C-type lectin*
NCBI_GNO_1900001	up	Predicted membrane protein. contains DoH and Cytochrome b-561/ferric reductase transmembrane domains*
NCBI_GNO_1900035	up	Permease of the major facilitator superfamily*
estExt_fgenesh1_pg.C_190080	up	unknown
NCBI_GNO_1900118	up	Nucleolar GTPase/ATPase p130*
NCBI_GNO_1900174	up	unknown
e_gw1.19.175.1	up	L-ascorbate oxidase. Ascorbate and aldarate metabolism,Multicopper oxidases*
estExt_fgenesh1_pg.C_190051	down	P. Predicted protein - Nematostella vectensis (Starlet sea anemone)**
gw1.19.348.1	down	Transcription factor. contains HOX domain*
PASA_GEN_1900112	up	Molecular chaperones HSP70/HSC70. HSP70 superfamily*
fgenesh1_pg.C_scaffold_19000124	up	unknown
NCBI_GNO_19000010	up	Trypsin*
PASA_GEN_19000007	down	unknown
PASA_GEN_19100021	up	Myosin assembly protein/sexual cycle protein and related proteins*
estExt_Genewise1.C_1920004	up	P. Putative uncharacterized protein - Entamoeba dispar SAW760**
e_gw1.192.10.1	up	P. Pupal cuticle protein 78E, putative - Aedes aegypti (Yellowfever mosquito)**
gw1.193.18.1	down	Low-density lipoprotein receptors containing Ca2+-binding EGF-like domains*
NCBI_GNO_19300009	down	unknown
NCBI_GNO_193600001	down	Beta-N-acetylhexosaminidase. N-Glycan degradation,Beta-N-acetylhexosaminidase. Aminosugars metabolism,Beta-N-acetylhexosaminidase. Globoside metabolism,Beta-N-acetylhexosaminidase. Sphingoglycolipid metabolism,Beta-N-acetylhexosaminidase. Glycosaminoglycan degradation,Beta-N-acetylhexosaminidase*
estExt_Genewise1Plus.C_1990002	up	FKBP-type peptidyl-prolyl cis-trans isomerase*
PASA_GEN_0200171	down	unknown
NCBI_GNO_0200024	up	FOG: Kazal-type serine protease inhibitor domain*
NCBI_GNO_0200033	up	unknown
NCBI_GNO_0200034	up	Serine proteinase inhibitor (KU family) with thrombospondin repeats*
SNAP_00000887	down	Exo-alpha-sialidase. N-Glycan degradation,Exo-alpha-sialidase. Sphingoglycolipid metabolism,Chitinase*
fgenesh1_pg.C_scaffold_2000153	down	unknown
estExt_fgenesh1_pg.C_20213	up	Splicing factor hnRNP-F and related RNA-binding proteins*
NCBI_GNO_0200228	up	Chromatin remodeling complex WSTF-ISWI. large subunit (contains heterochromatin localization. PHD and BROMO domains)*
SNAP_00001258	up	unknown
gw1.2.298.1	up	Transforming growth factor beta. bone morphogenetic protein and related proteins*
PASA_GEN_0200360	up	RNA polymerase II. large subunit*
PASA_GEN_0200366	up	P. Putative uncharacterized protein - Culex quinquefasciatus (Southern house mosquito)**
PASA_GEN_0200367	up	P. Putative uncharacterized protein - Culex quinquefasciatus (Southern house mosquito)**
NCBI_GNO_0200525	up	P. GA14004-PA (Fragment) - Drosophila pseudoobscura (Fruit fly)**
SNAP_00001531	up	Basement membrane-specific heparan sulfate proteoglycan (HSPG) core protein*
fgenesh1_pg.C_scaffold_2000666	up	Molecular chaperone (DnaJ superfamily)*
fgenesh1_pg.C_scaffold_2000017	up	Exo-alpha-sialidase. N-Glycan degradation,Exo-alpha-sialidase. Sphingoglycolipid metabolism,Chitinase*
PASA_GEN_0200172	down	unknown
estExt_fgenesh1_pg.C_20023	down	unknown
NCBI_GNO_0200019	down	unknown
PASA_GEN_0200173	down	unknown
fgenesh1_pg.C_scaffold_2000027	down	Chromodomain-helicase DNA-binding protein*
SNAP_00000861	down	Nuclear receptor coregulator SMRT/SMRTER. contains Myb-like domains*
PASA_GEN_0200174	down	Translational repressor Pumilio/PUF3 and related RNA-binding proteins (Puf superfamily)*
SNAP_00000886	down	Nuclear receptor coregulator SMRT/SMRTER. contains Myb-like domains*
fgenesh1_pg.C_scaffold_2000048	down	Nuclear receptor coregulator SMRT/SMRTER. contains Myb-like domains*
NCBI_GNO_0200061	down	Putative transcription factor HALR/MLL3. involved in embryonic development*
PASA_GEN_0200190	up	P. Putative uncharacterized protein - Culex quinquefasciatus (Southern house mosquito)**
estExt_Genewise1Plus.C_20073	down	Predicted membrane protein*
estExt_Genewise1Plus.C_20213	down	P. Lipase - Aedes aegypti (Yellowfever mosquito)**
e_gw1.2.815.1	down	Glutaredoxin-related protein*
fgenesh1_pg.C_scaffold_2000203	down	Nucleolar GTPase/ATPase p130*
NCBI_GNO_0200272	up	unknown
fgenesh1_pg.C_scaffold_2000381	down	FOG: PDZ domain*
PASA_GEN_0200084	down	unknown
NCBI_GNO_0200413	up	unknown
PASA_GEN_0200343	up	von Willebrand factor and related coagulation proteins*
SNAP_00001434	down	Acyl-CoA reductase*
NCBI_GNO_0200484	down	Predicted E3 ubiquitin ligase*
NCBI_GNO_0200485	up	P. Putative uncharacterized protein - Aedes aegypti (Yellowfever mosquito)**
e_gw1.2.150.1	up	Predicted Zn-finger protein*
NCBI_GNO_0200563	up	unknown
fgenesh1_pg.C_scaffold_20000036	down	Signal transduction protein Enabled. contains WH1 domain*
e_gw1.20.202.1	down	Serine endopeptidases. ,Trypsin*
SNAP_00009987	up	unknown
estExt_Genewise1Plus.C_200071	down	P. Carcinolectin5b-8 (Fragment) - Carcinoscorpius rotundicauda (Southeast Asian horseshoe crab)**
estExt_fgenesh1_pg.C_200141	down	unknown
SNAP_00010082	down	Cyclic nucleotide phosphodiesterase*
fgenesh1_pg.C_scaffold_20000150	up	unknown
NCBI_GNO_2000160	up	unknown
PASA_GEN_2000103	up	unknown
NCBI_GNO_2000131	up	UDP-glucuronosyltransferase. Porphyrin and chlorophyll metabolism,UDP-glucuronosyltransferase. Androgen and estrogen metabolism,UDP-glucuronosyltransferase. Starch and sucrose metabolism,UDP-glucuronosyltransferase. Pentose and glucuronate interconversions,UDP-glucuronosyl and UDP-glucosyl transferase*
estExt_fgenesh1_pg.C_200138	up	Sodium-neurotransmitter symporter*
estExt_fgenesh1_pg.C_200234	up	FOG: RRM domain*
PASA_GEN_2000002	up	FOG: RRM domain*
fgenesh1_pg.C_scaffold_20000236	down	Conserved Zn-finger protein*
e_gw1.201.25.1	up	Molecular chaperone (HSP90 family)*
fgenesh1_pg.C_scaffold_201000008	up	Molecular chaperone (HSP90 family)*
e_gw1.207.29.1	up	Transcription factor. contains HOX domain*
PASA_GEN_2100011	down	P. CG14394-PD, isoform D - Drosophila melanogaster (Fruit fly)**
e_gw1.21.220.1	up	NIMA (never in mitosis)-related G2-specific serine/threonine protein kinase*
PASA_GEN_2100090	up	Protein disulfide isomerase. ,Protein disulfide isomerase (prolyl 4-hydroxylase beta subunit)*
PASA_GEN_2100047	up	unknown
PASA_GEN_2100051	up	unknown
NCBI_GNO_2100278	down	Uncharacterized conserved protein*
PASA_GEN_2100059	up	Alpha-amylase. Starch and sucrose metabolism,Alpha-amylase*
fgenesh1_pg.C_scaffold_21000067	down	Hydrolases. *
SNAP_00010422	up	unknown
PASA_GEN_2100108	up	Complement factor D. ,Trypsin*
estExt_fgenesh1_pg.C_210260	up	Ubiquitin-like protein*
SNAP_00032311	down	Signaling protein SWIFT and related BRCT domain proteins*
estExt_fgenesh1_kg.C_2110009	up	Molecular chaperone (DnaJ superfamily)*
PASA_GEN_21300003	down	M13 family peptidase*
PASA_GEN_21300013	down	M13 family peptidase*
PASA_GEN_21900012	up	Neutral trehalase*
fgenesh1_pg.C_scaffold_22000027	up	unknown
NCBI_GNO_2200076	up	unknown
PASA_GEN_2200021	up	FKBP-type peptidyl-prolyl cis-trans isomerase*
fgenesh1_pg.C_scaffold_22000029	down	Astacin. ,Cubilin. multiligand receptor mediating cobalamin absorption*
NCBI_GNO_2200078	up	Uncharacterized conserved protein*
e_gw1.22.16.1	up	Rho-associated. coiled-coil containing protein kinase*
PASA_GEN_2200018	up	unknown
PASA_GEN_2200020	up	FOG: RRM domain*
NCBI_GNO_22000008	up	unknown
SNAP_00032631	down	unknown
NCBI_GNO_22000019	down	P. Putative uncharacterized protein - Culex quinquefasciatus (Southern house mosquito)**
NCBI_GNO_22000005	up	H/ACA small nucleolar RNP component GAR1*
SNAP_00032619	up	ATP-dependent RNA helicase*
fgenesh1_pg.C_scaffold_220000007	up	FOG: RRM domain*
SNAP_00032621	up	ATP-dependent RNA helicase*
e_gw1.220.23.1	down	unknown
NCBI_GNO_22100007	up	GTPase-activating protein*
fgenesh1_pg.C_scaffold_226000002	up	von Willebrand factor and related coagulation proteins*
e_gw1.227.6.1	down	Pyrroline-5-carboxylate reductase*
NCBI_GNO_2300006	down	Glutamate-gated kainate-type ion channel receptor subunit GluR5 and related subunits*
SNAP_00010940	up	unintegrated***
estExt_fgenesh1_pg.C_230058	up	P. Pupal cuticle protein 78E, putative - Aedes aegypti (Yellowfever mosquito)**
PASA_GEN_2300018	down	Serine proteinase inhibitor (KU family) with thrombospondin repeats*
PASA_GEN_2300030	down	Collagens (type IV and type XIII). and related proteins*
PASA_GEN_2300111	down	Collagens (type IV and type XIII). and related proteins*
PASA_GEN_2300119	up	unknown
SNAP_00011062	down	Trypsin*
NCBI_GNO_2300144	down	Serine endopeptidases. ,Trypsin*
PASA_GEN_2300130	down	Permease of the major facilitator superfamily*
e_gw1.23.259.1	down	Uncharacterized conserved protein*
SNAP_00011090	down	unknown
PASA_GEN_2300059	up	unknown
PASA_GEN_2300136	down	P. Predicted protein (Fragment) - Nematostella vectensis (Starlet sea anemone)**
e_gw1.23.297.1	up	Beta amyloid precursor protein*
e_gw1.23.294.1	up	Serine proteinase inhibitor (KU family)*
NCBI_GNO_2300014	down	PHD finger protein AF10*
fgenesh1_pg.C_scaffold_23000012	down	Chitinase*
NCBI_GNO_2300033	down	von Willebrand factor and related coagulation proteins*
fgenesh1_pg.C_scaffold_23000031	down	Pyroglutamyl-peptidase II. ,Puromycin-sensitive aminopeptidase and related aminopeptidases*
SNAP_00010941	up	unknown
PASA_GEN_2300007	down	unknown
gw1.23.253.1	down	P. Putative uncharacterized protein - Culex quinquefasciatus (Southern house mosquito)**
NCBI_GNO_2300065	up	unintegrated***
PASA_GEN_2300017	up	unintegrated***
PASA_GEN_2300022	up	unknown
SNAP_00011007	down	Collagens (type IV and type XIII). and related proteins*
NCBI_GNO_2300097	down	Trans-pentaprenyltransferase. Sterol biosynthesis,Geranylgeranyl pyrophosphate synthase/Polyprenyl synthetase*
SNAP_00011028	up	FOG: RRM domain*
estExt_Genewise1Plus.C_230170	up	Uncharacterized conserved protein*
gw1.23.103.1	down	Nuclear receptor*
PASA_GEN_2300121	up	Renal dipeptidase*
e_gw1.23.208.1	down	Triacylglycerol lipase. Glycerolipid metabolism*
SNAP_00011091	down	unknown
PASA_GEN_2300133	down	Asparaginase*
PASA_GEN_2300069	down	Uncharacterized conserved protein*
PASA_GEN_23400001	up	Zuotin and related molecular chaperones (DnaJ superfamily). contains DNA-binding domains*
fgenesh1_pg.C_scaffold_236000004	down	Predicted E3 ubiquitin ligase*
NCBI_GNO_2400022	down	unintegrated***
e_gw1.24.232.1	down	Alcohol dehydrogenase (NADP+). Caprolactam degradation,Alcohol dehydrogenase (NADP+). Glycerolipid metabolism,Alcohol dehydrogenase (NADP+). Pentose and glucuronate interconversions,Alcohol dehydrogenase (NADP+). Glycolysis / Gluconeogenesis,Aldo/keto reductase family proteins*
NCBI_GNO_2400180	up	unknown
SNAP_00011458	down	Membrane alanine aminopeptidase. Glutathione metabolism,Puromycin-sensitive aminopeptidase and related aminopeptidases*
PASA_GEN_2400080	up	S. UPF0389 protein GA21628 - Drosophila pseudoobscura (Fruit fly)**
NCBI_GNO_2400240	up	F-actin binding protein. regulates actin cytoskeletal organization*
NCBI_GNO_2400246	down	Predicted lipoprotein*
NCBI_GNO_2400052	down	FOG: RRM domain*
NCBI_GNO_2400096	up	Ras-related small GTPase. Rho type*
PASA_GEN_2400044	up	unknown
PASA_GEN_2400149	up	Low-density lipoprotein receptors containing Ca2+-binding EGF-like domains*
PASA_GEN_2400151	up	unknown
NCBI_GNO_2400160	up	Glutamate-gated kainate-type ion channel receptor subunit GluR5 and related subunits*
NCBI_GNO_2400179	up	Serine/threonine protein kinase*
PASA_GEN_2400071	down	Serine/threonine protein kinase and endoribonuclease ERN1/IRE1. sensor of the unfolded protein response pathway*
SNAP_00033269	up	unknown
SNAP_00033363	up	Cysteine--tRNA ligase. Cysteine metabolism,Cysteine--tRNA ligase. Aminoacyl-tRNA biosynthesis,Cysteinyl-tRNA synthetase*
estExt_fgenesh1_kg.C_2450001	up	unknown
gw1.247.1.1	down	Transcription factor BLIMP-1/PRDI-BF1. contains C2H2-type Zn-finger and SET domains*
PASA_GEN_24900001	down	Serine endopeptidases. ,Trypsin*
estExt_fgenesh1_pg.C_250035	down	unknown
fgenesh1_pg.C_scaffold_25000125	up	Extracellular matrix protein slit. contains leucine-rich and EGF-like repeats*
e_gw1.25.248.1	up	Permease of the major facilitator superfamily*
fgenesh1_pg.C_scaffold_25000227	down	unknown
PASA_GEN_2500162	down	unknown
PASA_GEN_2500163	down	Peroxidase. Flavonoids. stilbene and lignin biosynthesis,Peroxidase. Phenylalanine metabolism,Peroxidase. Methane metabolism,Peroxidase/oxygenase*
e_gw1.25.185.1	up	Protein kinase. ,Ca2+/Mg2+-permeable cation channels (LTRPC family)*
PASA_GEN_2500177	up	Ca2+/Mg2+-permeable cation channels (LTRPC family)*
estExt_fgenesh1_pg.C_250273	down	von Willebrand factor and related coagulation proteins*
SNAP_00011768	down	unknown
SNAP_00011770	down	Ca2+-modulated nonselective cation channel polycystin*
PASA_GEN_2500079	down	FOG: Leucine rich repeat*
SNAP_00011810	down	unknown
PASA_GEN_2500197	down	unknown
PASA_GEN_2500198	down	unknown
PASA_GEN_2500200	down	von Willebrand factor and related coagulation proteins*
fgenesh1_pg.C_scaffold_25000318	down	von Willebrand factor and related coagulation proteins*
SNAP_00011512	down	Peptidyl-dipeptidase A. ,Angiotensin I-converting enzymes - M2 family peptidases*
PASA_GEN_2500008	up	Predicted membrane protein. contains DoH and Cytochrome b-561/ferric reductase transmembrane domains*
fgenesh1_pg.C_scaffold_25000028	down	unknown
NCBI_GNO_2500027	up	unknown
fgenesh1_pm.C_scaffold_25000029	down	Ferrochelatase. Porphyrin and chlorophyll metabolism,Protoheme ferro-lyase (ferrochelatase)*
PASA_GEN_2500035	up	unknown
PASA_GEN_2500042	up	C-type lectin*
fgenesh1_pm.C_scaffold_25000035	down	Carboxypeptidase A2. ,Zinc carboxypeptidase*
NCBI_GNO_2500173	down	Methionyl-tRNA formyltransferase*
PASA_GEN_2500052	down	unknown
NCBI_GNO_259000001	down	unknown
PASA_GEN_2600003	up	C-type lectin*
PASA_GEN_2600032	up	Molecular chaperone (DnaJ superfamily)*
estExt_Genewise1Plus.C_260085	up	P. Predicted protein - Nematostella vectensis (Starlet sea anemone)**
NCBI_GNO_2600154	up	Chitinase*
SNAP_00012056	up	Beta-glucosidase. Starch and sucrose metabolism,Beta-glucosidase. Cyanoamino acid metabolism,Beta-glucosidase. Flavonoids. stilbene and lignin biosynthesis,Beta-glucosidase. lactase phlorizinhydrolase. and related proteins*
gw1.26.139.1	up	C-type lectin*
e_gw1.26.55.1	down	Triacylglycerol lipase. Glycerolipid metabolism*
estExt_Genewise1.C_2620045	down	Oligoketide cyclase/lipid transport protein*
estExt_Genewise1Plus.C_2620039	down	Methyltransferases*
e_gw1.266.6.1	up	Molecular chaperones HSP105/HSP110/SSE1. HSP70 superfamily*
gw1.27.24.1	up	Transcription factor OCT-1. contains POU and HOX domains*
PASA_GEN_27000001	up	1-pyrroline-5-carboxylate dehydrogenase. Arginine and proline metabolism,1-pyrroline-5-carboxylate dehydrogenase. Glutamate metabolism,Delta-1-pyrroline-5-carboxylate dehydrogenase*
SNAP_00033876	up	unknown
PASA_GEN_27900002	up	P. Putative uncharacterized protein (Fragment) - Entamoeba histolytica HM-1:IMSS**
NCBI_GNO_2800056	up	Glutamate-gated kainate-type ion channel receptor subunit GluR5 and related subunits*
NCBI_GNO_2800097	down	unknown
estExt_fgenesh1_pm.C_280017	down	Uncharacterized membrane protein*
estExt_fgenesh1_kg.C_280022	down	Translocon-associated complex TRAP. beta subunit*
fgenesh1_pg.C_scaffold_28000184	up	P. Sid-1-related C - Tribolium castaneum (Red flour beetle)**
NCBI_GNO_2800183	up	unknown
NCBI_GNO_2800184	up	BCL2-associated athanogene-like proteins and related BAG family chaperone regulators*
e_gw1.28.285.1	up	P. Putative uncharacterized protein - Aedes aegypti (Yellowfever mosquito)**
gw1.28.264.1	up	Serine proteinase inhibitor (KU family) with thrombospondin repeats*
estExt_Genewise1Plus.C_280033	down	Ribulose kinase and related carbohydrate kinases*
fgenesh1_pg.C_scaffold_28000031	down	RNA-binding protein ELAV/HU (RRM superfamily)*
PASA_GEN_2800106	up	unknown
NCBI_GNO_2800111	up	Bestrophin (Best vitelliform macular dystrophy-associated protein)*
PASA_GEN_2800133	up	FOG: PPR repeat*
NCBI_GNO_2800185	up	C-3 sterol dehydrogenase/3-beta-hydroxysteroid dehydrogenase and related dehydrogenases*
NCBI_GNO_2800194	up	Lipid phosphate phosphatase and related enzymes of the PAP2 family*
SNAP_00012651	down	Putative transcription factor HALR/MLL3. involved in embryonic development*
fgenesh1_pg.C_scaffold_280000009	down	unknown
NCBI_GNO_28300013	down	P. Putative uncharacterized protein - Cryptococcus neoformans (Filobasidiella neoformans)**
PASA_GEN_2900011	up	unknown
PASA_GEN_2900080	down	unknown
fgenesh1_pm.C_scaffold_29000023	up	Predicted alpha/beta hydrolase*
SNAP_00012808	up	unknown
PASA_GEN_2900112	down	Acylglycerol lipase. Glycerolipid metabolism,Lysophospholipase*
PASA_GEN_2900117	down	unknown
gw1.29.159.1	up	Serine/threonine protein kinase. contains leucine zipper domain*
fgenesh1_pg.C_scaffold_29000224	down	unknown
estExt_fgenesh1_pg.C_290222	down	unknown
NCBI_GNO_2900214	down	unknown
SNAP_00012899	down	RNA polymerase II. large subunit*
NCBI_GNO_2900028	down	unknown
PASA_GEN_2900069	up	Myosin ATPase. Purine metabolism,Myosin class II heavy chain*
PASA_GEN_2900020	down	Pyrroline-5-carboxylate reductase. Urea cycle and metabolism of amino groups,Pyrroline-5-carboxylate reductase. Arginine and proline metabolism,Pyrroline-5-carboxylate reductase*
SNAP_00012787	down	RNA polymerase II. large subunit*
NCBI_GNO_2900114	down	RNA polymerase II. large subunit*
PASA_GEN_2900092	down	Acid--D-amino-acid ligases (peptide synthases). Tryptophan metabolism,Acid--D-amino-acid ligases (peptide synthases). Ubiquinone biosynthesis,RNA polymerase II. large subunit*
estExt_fgenesh1_pg.C_290117	up	FOG: Zn-finger*
NCBI_GNO_2900201	up	unknown
gw1.291.11.1	up	FOG: Zn-finger*
fgenesh1_pg.C_scaffold_3000004	up	C-type lectin*
fgenesh1_pg.C_scaffold_3000071	down	unknown
fgenesh1_pg.C_scaffold_3000173	down	Non voltage-gated ion channels (DEG/ENaC family)*
NCBI_GNO_0300185	up	unknown
PASA_GEN_0300159	down	unknown
estExt_Genewise1Plus.C_30311	up	Disintegrin metalloproteinases with thrombospondin repeats*
fgenesh1_pg.C_scaffold_3000308	down	Histone H1*
estExt_fgenesh1_pg.C_30346	down	unknown
NCBI_GNO_0300313	down	unknown
PASA_GEN_0300217	up	Molecular chaperones GRP78/BiP/KAR2. HSP70 superfamily*
NCBI_GNO_0300359	down	unknown
NCBI_GNO_0300452	up	Aquaporin (major intrinsic protein family)*
fgenesh1_pg.C_scaffold_3000556	up	unknown
e_gw1.3.635.1	down	Fatty acyl-CoA elongase/Polyunsaturated fatty acid specific elongation enzyme*
PASA_GEN_0300316	down	RNA polymerase II. large subunit*
NCBI_GNO_0300034	down	unknown
estExt_fgenesh1_pg.C_30028	down	unknown
fgenesh1_pg.C_scaffold_3000072	down	unknown
estExt_fgenesh1_pg.C_30072	down	unknown
NCBI_GNO_0300077	down	unknown
NCBI_GNO_0300078	down	unknown
fgenesh1_pg.C_scaffold_3000080	down	unknown
estExt_fgenesh1_pg.C_30080	down	Predicted endo-1.3-beta-glucanase*
fgenesh1_pg.C_scaffold_3000082	down	unknown
NCBI_GNO_0300083	down	unknown
fgenesh1_pg.C_scaffold_3000133	down	unknown
SNAP_00002051	down	unknown
estExt_fgenesh1_pg.C_30404	down	unknown
PASA_GEN_0300013	down	unknown
SNAP_00002056	down	unknown
estExt_Genewise1.C_30638	down	Type I phosphodiesterase/nucleotide pyrophosphatase*
NCBI_GNO_0300475	down	unknown
fgenesh1_pg.C_scaffold_3000542	down	Calcium-responsive transcription coactivator*
PASA_GEN_0300275	down	RNA polymerase II. large subunit*
PASA_GEN_0300065	down	Histones H3 and H4*
NCBI_GNO_0300518	up	unknown
PASA_GEN_0300088	down	Beta. beta-carotene 15.15'-dioxygenase and related enzymes*
PASA_GEN_0300294	up	Beta-TrCP (transducin repeats containing)/Slimb proteins*
estExt_fgenesh1_pg.C_30595	down	unknown
e_gw1.3.626.1	down	Fatty acyl-CoA elongase/Polyunsaturated fatty acid specific elongation enzyme*
NCBI_GNO_3000063	up	Ankyrin*
NCBI_GNO_3000093	up	unknown
NCBI_GNO_3000023	down	Dolichyl-diphosphooligosaccharide--protein glycosyltransferase. N-Glycans biosynthesis,Oligosaccharyltransferase. beta subunit*
NCBI_GNO_3000113	down	Hydroxymethylglutaryl-CoA synthase*
NCBI_GNO_3000180	down	Acyl-CoA reductase*
fgenesh1_pg.C_scaffold_303000002	up	unknown
e_gw1.31.114.1	down	Voltage-gated K+ channel KCNQ*
SNAP_00013225	down	P. GA20558-PA (Fragment) - Drosophila pseudoobscura (Fruit fly)**
SNAP_00013227	down	unknown
estExt_fgenesh1_pg.C_310144	up	P. Putative uncharacterized protein (Fragment) - Aedes aegypti (Yellowfever mosquito)**
fgenesh1_pg.C_scaffold_31000003	up	P. CG6511-PA (IP13783p) - Drosophila melanogaster (Fruit fly)**
fgenesh1_pg.C_scaffold_31000011	down	FOG: RCC1 domain*
gw1.31.194.1	up	Rho GTPase effector BNI1 and related formins*
e_gw1.31.33.1	up	Rho GTPase effector BNI1 and related formins*
PASA_GEN_3100008	up	Regulator of nuclear mRNA*
PASA_GEN_3200029	down	P. Putative uncharacterized protein - Culex quinquefasciatus (Southern house mosquito)**
PASA_GEN_3200031	down	unknown
PASA_GEN_3200077	down	unknown
PASA_GEN_32800011	down	Collagens (type IV and type XIII). and related proteins*
SNAP_00034636	up	S. Cuticle protein 7 (BcNCP15.0) - Blaberus craniifer (Death's head cockroach)**
PASA_GEN_32800007	up	unknown
PASA_GEN_3300043	down	Predicted lipoprotein*
estExt_Genewise1Plus.C_330067	up	Sulfate/bicarbonate/oxalate exchanger SAT-1 and related transporters (SLC26 family)*
PASA_GEN_3300022	down	C-type lectin*
NCBI_GNO_3300081	up	Tumour necrosis factor-like***
PASA_GEN_3300045	up	unknown
SNAP_00013741	up	unknown
PASA_GEN_3300013	up	unknown
PASA_GEN_3300060	up	Predicted transporter/transmembrane protein*
NCBI_GNO_3300179	up	unknown
SNAP_00013823	up	unknown
NCBI_GNO_330900002	down	NAD(P)-binding***
gw1.331.3.1	up	S. Cuticle protein 7 (BcNCP15.0) - Blaberus craniifer (Death's head cockroach)**
fgenesh1_pg.C_scaffold_331000004	up	unknown
SNAP_00034692	down	P. Putative uncharacterized protein - Aedes aegypti (Yellowfever mosquito)**
gw1.332.8.1	up	Hypoxia-inducible factor 1/Neuronal PAS domain protein NPAS1*
PASA_GEN_3400009	up	P. Putative uncharacterized protein - Culex quinquefasciatus (Southern house mosquito)**
SNAP_00013936	down	Carboxylesterase and related proteins*
fgenesh1_pg.C_scaffold_34000051	down	Carboxylesterase and related proteins*
e_gw1.34.40.1	down	Mn2+ and Fe2+ transporters of the NRAMP family*
fgenesh1_pg.C_scaffold_34000099	down	unknown
gw1.34.65.1	up	Serine/threonine protein kinase*
NCBI_GNO_3400166	up	FOG: RRM domain*
NCBI_GNO_3500052	up	Ca2+-modulated nonselective cation channel polycystin*
NCBI_GNO_3500056	up	unknown
NCBI_GNO_35000006	down	Glutamyl-tRNA synthetase*
fgenesh1_pg.C_scaffold_36000045	up	Structural maintenance of chromosome protein 1 (sister chromatid cohesion complex Cohesin. subunit SMC1)*
fgenesh1_pg.C_scaffold_36000047	up	Histone-lysine N-methyltransferase. Lysine degradation,Ankyrin*
SNAP_00014539	down	unknown
NCBI_GNO_3600097	up	unknown
fgenesh1_kg.C_scaffold_36000002	up	Globins and related hemoproteins*
NCBI_GNO_3600100	down	unknown
estExt_Genewise1.C_360108	up	4-aminobutyrate aminotransferase. Propanoate metabolism,4-aminobutyrate aminotransferase. Alanine and aspartate metabolism,4-aminobutyrate aminotransferase. beta-Alanine metabolism,4-aminobutyrate aminotransferase. Glutamate metabolism,4-aminobutyrate aminotransferase. Butanoate metabolism,4-aminobutyrate aminotransferase*
PASA_GEN_3600045	down	Chymotrypsin C. ,Trypsin*
NCBI_GNO_3600137	down	Serine endopeptidases. ,Trypsin*
PASA_GEN_3600057	down	C-type lectin fold***
fgenesh1_pg.C_scaffold_36000188	up	60S ribosomal protein L22*
fgenesh1_pg.C_scaffold_36000226	down	Ca2+-modulated nonselective cation channel polycystin*
SNAP_00014399	down	Tryptase. ,Trypsin*
estExt_Genewise1Plus.C_360014	down	Trypsin*
fgenesh1_pg.C_scaffold_36000039	down	P. Putative uncharacterized protein (Fragment) - Xenopus laevis (African clawed frog)**
fgenesh1_pg.C_scaffold_36000042	up	P. Putative uncharacterized protein - Entamoeba dispar SAW760**
estExt_fgenesh1_pg.C_360130	down	Tumour necrosis factor-like***
estExt_fgenesh1_pg.C_360132	down	Chymotrypsin C. ,Trypsin*
SNAP_00014606	up	Transcription-coupled repair protein CSA. contains WD40 domain*
NCBI_GNO_3600147	down	unknown
PASA_GEN_3600050	up	unknown
fgenesh1_pg.C_scaffold_36000163	down	unknown
estExt_fgenesh1_pg.C_360175	up	Serine endopeptidases. ,Trypsin*
SNAP_00014751	up	Sulfate/bicarbonate/oxalate exchanger SAT-1 and related transporters (SLC26 family)*
NCBI_GNO_3700037	down	Peroxidase. Flavonoids. stilbene and lignin biosynthesis,Peroxidase. Phenylalanine metabolism,Peroxidase. Methane metabolism,Peroxidase/oxygenase*
fgenesh1_pg.C_scaffold_37000081	up	P. Putative uncharacterized protein - Aedes aegypti (Yellowfever mosquito)**
SNAP_00014931	up	P. Putative uncharacterized protein - Aedes aegypti (Yellowfever mosquito)**
SNAP_00014806	up	unknown
NCBI_GNO_37400004	up	unknown
PASA_GEN_37400002	down	Conserved Zn-finger protein*
SNAP_00035218	down	Metalloendopeptidases. ,M13 family peptidase*
fgenesh1_pg.C_scaffold_38000056	up	Histone tail methylase*
fgenesh1_pg.C_scaffold_39000007	down	unknown
fgenesh1_pg.C_scaffold_39000014	up	unknown
SNAP_00015291	down	WASP-interacting protein VRP1/WIP. contains WH2 domain*
fgenesh1_pg.C_scaffold_39000059	down	Predicted transporter ADD1 (major facilitator superfamily)*
PASA_GEN_3900067	down	RNA polymerase II. large subunit*
e_gw1.39.103.1	up	Predicted membrane protein*
PASA_GEN_3900019	up	FOG: RRM domain*
NCBI_GNO_3900088	up	Glutamate-gated AMPA-type ion channel receptor subunit GluR2 and related subunits*
PASA_GEN_3900087	down	FOG: Cadherin repeats*
NCBI_GNO_3900133	down	Glucose dehydrogenase/choline dehydrogenase/mandelonitrile lyase (GMC oxidoreductase family)*
NCBI_GNO_3900023	up	FOG: RRM domain*
SNAP_00015273	up	ATP-dependent RNA helicase*
NCBI_GNO_3900027	up	unknown
estExt_fgenesh1_pg.C_390031	up	ATP-dependent RNA helicase*
e_gw1.39.100.1	down	Zinc carboxypeptidase*
PASA_GEN_3900027	up	unknown
NCBI_GNO_3900128	down	unknown
PASA_GEN_3900033	up	unknown
e_gw1.4.346.1	up	Transcription factor OCT-1. contains POU and HOX domains*
SNAP_00002396	up	Speckle-type POZ protein SPOP and related proteins with TRAF. MATH and BTB/POZ domains*
fgenesh1_pg.C_scaffold_4000103	down	unknown
fgenesh1_pg.C_scaffold_4000104	down	Nuclear receptor coregulator SMRT/SMRTER. contains Myb-like domains*
estExt_fgenesh1_pg.C_40132	down	unknown
fgenesh1_pg.C_scaffold_4000133	down	unknown
SNAP_00002535	up	unknown
SNAP_00002536	down	unknown
estExt_Genewise1Plus.C_40230	down	Phytoene desaturase*
NCBI_GNO_0400167	up	Acting on paired donors. with incorporation or reduction of gamma-Hexachlorocyclohexane degradation,Acting on paired donors. with incorporation or reduction of Ascorbate and aldarate metabolism,Acting on paired donors. with incorporation or reduction of Flavonoids. stilbene and lignin biosynthesis,Acting on paired donors. with incorporation or reduction of Fluorene degradation,Cytochrome P450 CYP…
gw1.4.741.1	up	FOG: 7 transmembrane receptor*
NCBI_GNO_0400215	up	Hydroxyacylglutathione hydrolase. Pyruvate metabolism,Glyoxylase*
NCBI_GNO_0400220	up	Translation initiation factor 4F. ribosome/mRNA-bridging subunit (eIF-4G)*
fgenesh1_pg.C_scaffold_4000268	up	von Willebrand factor and related coagulation proteins*
fgenesh1_pg.C_scaffold_4000290	up	unknown
e_gw1.4.154.1	up	Carbonate dehydratase. Nitrogen metabolism,Carbonic anhydrase*
e_gw1.4.906.1	up	Carbonic anhydrase*
SNAP_00002744	down	Projectin/twitchin and related proteins*
fgenesh1_pg.C_scaffold_4000342	up	Actin regulatory protein supervillin (gelsolin/villin family)*
SNAP_00002831	up	unknown
NCBI_GNO_0400392	up	unknown
PASA_GEN_0400132	down	P. Putative uncharacterized protein - Aedes aegypti (Yellowfever mosquito)**
PASA_GEN_0400349	down	Protein of unknown function DM4/12***
e_gw1.4.592.1	up	P. Hemoglobin - Daphnia magna**
NCBI_GNO_0400438	up	unknown
SNAP_00002896	up	Globins and related hemoproteins*
fgenesh1_pg.C_scaffold_4000439	up	P. Hemoglobin - Daphnia magna**
NCBI_GNO_0400444	down	Protein of unknown function DM4/12***
PASA_GEN_0400137	down	Phosphatidylethanolamine binding protein*
estExt_fgenesh1_pg.C_40459	down	Methyltransferase*
estExt_fgenesh1_pg.C_40469	up	Carbonate dehydratase. Nitrogen metabolism,Carbonic anhydrase*
estExt_Genewise1.C_40740	up	Carbonate dehydratase. Nitrogen metabolism,Carbonic anhydrase*
fgenesh1_pg.C_scaffold_4000494	up	Speckle-type POZ protein SPOP and related proteins with TRAF. MATH and BTB/POZ domains*
SNAP_00002965	down	Collagens (type IV and type XIII). and related proteins*
NCBI_GNO_0400523	up	unknown
PASA_GEN_0400364	up	Carboxylesterase. ,Carboxylesterase and related proteins*
estExt_fgenesh1_pg.C_40536	up	unknown
NCBI_GNO_0400545	up	Tandem pore domain K+ channel*
e_gw1.4.411.1	up	Phenylalanine and histidine ammonia-lyase*
SNAP_00003027	down	P. AGAP011667-PA (Fragment) - Anopheles gambiae (African malaria mosquito)**
NCBI_GNO_0400585	down	unknown
SNAP_00003085	up	P. Putative uncharacterized protein (Fragment) - Xenopus tropicalis (Western clawed frog) (Silurana tropicalis)**
PASA_GEN_0400010	up	Single-stranded DNA-binding replication protein A (RPA). medium (30 kD) subunit*
PASA_GEN_0400186	down	Chromatin assembly factor-I*
SNAP_00002389	up	Predicted transporter*
PASA_GEN_0400192	up	Predicted transporter*
NCBI_GNO_0400030	down	Predicted transporter*
PASA_GEN_0400015	up	unknown
NCBI_GNO_0400041	up	unknown
PASA_GEN_0400227	up	Serine/threonine protein kinase*
SNAP_00002569	down	Sulfotransferases. ,Sulfotransferases*
PASA_GEN_0400067	down	(S)-2-hydroxy-acid oxidase. Glyoxylate and dicarboxylate metabolism,Glycolate oxidase*
SNAP_00002612	up	Glutathione transferase. Glutathione metabolism,Glutathione S-transferase*
NCBI_GNO_0400249	down	Acting on paired donors. with incorporation or reduction of gamma-Hexachlorocyclohexane degradation,Acting on paired donors. with incorporation or reduction of Ascorbate and aldarate metabolism,Acting on paired donors. with incorporation or reduction of Flavonoids. stilbene and lignin biosynthesis,Acting on paired donors. with incorporation or reduction of Fluorene degradation,Cytochrome P450 CYP…
estExt_fgenesh1_kg.C_40023	up	Armadillo/beta-catenin-like repeat-containing protein*
SNAP_00002724	down	Apolipoprotein D/Lipocalin*
NCBI_GNO_0400288	down	Apolipoprotein D/Lipocalin*
SNAP_00002768	up	unknown
fgenesh1_pg.C_scaffold_4000378	up	Cytochrome P450 CYP3/CYP5/CYP6/CYP9 subfamilies*
NCBI_GNO_0400380	up	Unspecific monooxygenase. Tryptophan metabolism,Unspecific monooxygenase. Fatty acid metabolism,Unspecific monooxygenase. gamma-Hexachlorocyclohexane degradation,Cytochrome P450 CYP3/CYP5/CYP6/CYP9 subfamilies*
PASA_GEN_0400346	down	Acetyl-CoA C-acetyltransferase. Fatty acid biosynthesis (path 2),Acetyl-CoA C-acetyltransferase. Tryptophan metabolism,Acetyl-CoA C-acetyltransferase. Benzoate degradation via CoA ligation,Acetyl-CoA C-acetyltransferase. Propanoate metabolism,Acetyl-CoA C-acetyltransferase. Fatty acid metabolism,Acetyl-CoA C-acetyltransferase. Synthesis and degradation of ketone bodies,Acetyl-CoA C-acetyltransfer…
NCBI_GNO_0400424	down	unknown
PASA_GEN_0400128	down	unknown
e_gw1.4.818.1	up	Cytochrome P450 CYP4/CYP19/CYP26 subfamilies*
NCBI_GNO_0400542	up	Acting on paired donors. with incorporation or reduction of gamma-Hexachlorocyclohexane degradation,Acting on paired donors. with incorporation or reduction of Ascorbate and aldarate metabolism,Acting on paired donors. with incorporation or reduction of Flavonoids. stilbene and lignin biosynthesis,Acting on paired donors. with incorporation or reduction of Fluorene degradation,Cytochrome P450 CYP…
estExt_fgenesh1_pg.C_40590	up	Fucosyltransferase*
NCBI_GNO_4000121	down	unknown
fgenesh1_pg.C_scaffold_40000166	up	unknown
fgenesh1_pg.C_scaffold_40000167	up	unknown
NCBI_GNO_4000177	up	unknown
PASA_GEN_4000022	down	unintegrated***
NCBI_GNO_4000147	up	unknown
fgenesh1_pg.C_scaffold_40000159	up	P. Putative uncharacterized protein - Culex quinquefasciatus (Southern house mosquito)**
fgenesh1_pg.C_scaffold_40000160	up	Myosin class V heavy chain*
NCBI_GNO_4000180	up	Collagens (type IV and type XIII). and related proteins*
PASA_GEN_4000029	up	Collagens (type IV and type XIII). and related proteins*
PASA_GEN_4000030	up	unknown
estExt_fgenesh1_pg.C_420035	up	Sulfate/bicarbonate/oxalate exchanger SAT-1 and related transporters (SLC26 family)*
fgenesh1_pg.C_scaffold_42000067	up	Histone acetyltransferase SAGA/ADA. catalytic subunit PCAF/GCN5 and related proteins*
fgenesh1_pg.C_scaffold_42000069	down	P. CG14959-PC, isoform C (RE24633p) - Drosophila melanogaster (Fruit fly)**
SNAP_00016155	down	Cholesterol transport protein (Niemann-Pick C disease protein)*
PASA_GEN_4200020	down	unknown
fgenesh1_pg.C_scaffold_42000056	up	Transcription factor TCF20*
fgenesh1_pg.C_scaffold_42000057	up	Alpha-1.2 glucosyltransferase/transcriptional activator*
e_gw1.42.151.1	down	Acyl-CoA reductase*
e_gw1.42.203.1	down	NADPH:quinone reductase. ,Zinc-binding oxidoreductase*
NCBI_GNO_4200095	down	unknown
NCBI_GNO_4200096	down	Cholesterol transport protein (Niemann-Pick C disease protein)*
SNAP_00016165	down	Cu2+/Zn2+ superoxide dismutase SOD1*
PASA_GEN_4200072	down	Astacin. ,Meprin A metalloprotease*
NCBI_GNO_428900003	up	Tumour necrosis factor-like***
fgenesh1_pg.C_scaffold_43000084	down	P. GA12191-PA (Fragment) - Drosophila pseudoobscura (Fruit fly)**
NCBI_GNO_4300065	down	P. Putative uncharacterized protein - Aedes aegypti (Yellowfever mosquito)**
e_gw1.43.224.1	up	FOG: Predicted E3 ubiquitin ligase*
PASA_GEN_4300119	down	unknown
SNAP_00016421	down	unknown
fgenesh1_pg.C_scaffold_43000142	down	unknown
fgenesh1_pg.C_scaffold_43000143	down	unknown
estExt_fgenesh1_pg.C_430143	down	FOG: RRM domain*
NCBI_GNO_436600001	up	Telomerase elongation inhibitor/RNA maturation protein PINX1*
SNAP_00016518	down	Pescadillo, N-terminal****
NCBI_GNO_4500002	down	unknown
SNAP_00016840	up	unknown
fgenesh1_pg.C_scaffold_45000117	down	FOG: Reverse transcriptase*
estExt_fgenesh1_pg.C_450133	down	P. GA12191-PA (Fragment) - Drosophila pseudoobscura (Fruit fly)**
gw1.451.3.1	up	Molecular chaperone (HSP90 family)*
fgenesh1_kg.C_scaffold_452000001	up	Globins and related hemoproteins*
NCBI_GNO_452500001	up	unintegrated***
PASA_GEN_4600058	down	unknown
PASA_GEN_4600059	down	unknown
e_gw1.46.112.1	down	Sulfotransferases. ,Sulfotransferase*
SNAP_00017035	down	P. Sptzle 2-like protein (Fragment) - Lepeophtheirus salmonis (salmon louse)**
PASA_GEN_4600030	down	unknown
PASA_GEN_4600081	down	unknown
fgenesh1_pg.C_scaffold_46000144	up	unknown
PASA_GEN_4600057	down	unknown
NCBI_GNO_4600040	down	beta-1.6-N-acetylglucosaminyltransferase. contains WSC domain*
SNAP_00016977	down	P. Putative uncharacterized protein - Xenopus tropicalis (Western clawed frog) (Silurana tropicalis)**
NCBI_GNO_4600071	down	4-aminobutyrate aminotransferase*
fgenesh1_pg.C_scaffold_46000082	down	unknown
PASA_GEN_4600069	up	unknown
NCBI_GNO_460600001	up	P. Putative uncharacterized protein - Culex quinquefasciatus (Southern house mosquito)**
estExt_fgenesh1_pg.C_470008	down	Insulin-like***
estExt_Genewise1.C_470081	down	Predicted heme/steroid binding protein*
estExt_fgenesh1_pg.C_470021	down	Cu2+/Zn2+ superoxide dismutase SOD1*
NCBI_GNO_4700022	down	von Willebrand factor and related coagulation proteins*
estExt_fgenesh1_pg.C_470029	down	Predicted lipoprotein*
NCBI_GNO_4700026	down	Collagens (type IV and type XIII). and related proteins*
estExt_fgenesh1_pg.C_470044	up	Fasciclin and related adhesion glycoproteins*
PASA_GEN_4700043	up	Acid--D-amino-acid ligases (peptide synthases). Tryptophan metabolism,Acid--D-amino-acid ligases (peptide synthases). Ubiquinone biosynthesis,von Willebrand factor and related coagulation proteins*
PASA_GEN_4700044	up	von Willebrand factor and related coagulation proteins*
PASA_GEN_4700047	up	Apoptosis inhibitor IAP1 and related BIR domain proteins*
estExt_Genewise1.C_4710009	up	Glutathione transferase. Glutathione metabolism,Glutathione S-transferase*
NCBI_GNO_473300002	up	unknown
PASA_GEN_4800030	down	unknown
NCBI_GNO_4800004	down	Predicted seven transmembrane receptor - rhodopsin family*
e_gw1.48.2.1	down	Ferric reductase. NADH/NADPH oxidase and related proteins*
fgenesh1_pg.C_scaffold_48000119	down	unknown
SNAP_00035860	up	Acid--D-amino-acid ligases (peptide synthases). Tryptophan metabolism,Acid--D-amino-acid ligases (peptide synthases). Ubiquinone biosynthesis,E3 ubiquitin protein ligase*
fgenesh1_pg.C_scaffold_49000005	up	Glutamate-gated kainate-type ion channel receptor subunit GluR5 and related subunits*
NCBI_GNO_4900118	up	unknown
NCBI_GNO_4900119	up	RNA helicase*
PASA_GEN_0500007	down	unknown
PASA_GEN_0500013	down	unknown
e_gw1.5.224.1	up	Serine proteinase inhibitor (KU family)*
e_gw1.5.213.1	up	CCAAT displacement protein and related homeoproteins*
fgenesh1_pg.C_scaffold_5000117	down	Rab3 effector RIM1 and related proteins. contain PDZ and C2 domains*
fgenesh1_pg.C_scaffold_5000125	up	Uncharacterized conserved protein*
SNAP_00003260	up	Speckle-type POZ protein SPOP and related proteins with TRAF. MATH and BTB/POZ domains*
NCBI_GNO_0500179	up	Peroxidase/oxygenase*
PASA_GEN_0500224	up	Uncharacterized conserved protein*
SNAP_00003364	up	P. Cytochrome P450 4 family - Daphnia magna**
fgenesh1_pg.C_scaffold_5000216	down	unknown
e_gw1.5.663.1	up	FOG: Zn-finger*
NCBI_GNO_0500354	up	unknown
SNAP_00003127	down	Microtubule-associated proteins*
estExt_fgenesh1_kg.C_50005	down	Apolipoprotein D/Lipocalin*
PASA_GEN_0500022	down	Apolipoprotein D/Lipocalin*
NCBI_GNO_0500066	down	Apolipoprotein D/Lipocalin*
NCBI_GNO_0500068	down	Apolipoprotein D/Lipocalin*
fgenesh1_pg.C_scaffold_5000129	down	Ribonuclease H*
PASA_GEN_0500047	down	unknown
PASA_GEN_0500297	up	S. Cuticle protein 7 (BcNCP15.0) - Blaberus craniifer (Death's head cockroach)**
fgenesh1_pg.C_scaffold_5000187	down	Concentrative Na+-nucleoside cotransporter CNT1/CNT2*
PASA_GEN_0500219	down	Acting on paired donors. with incorporation or reduction of gamma-Hexachlorocyclohexane degradation,Acting on paired donors. with incorporation or reduction of Ascorbate and aldarate metabolism,Acting on paired donors. with incorporation or reduction of Flavonoids. stilbene and lignin biosynthesis,Acting on paired donors. with incorporation or reduction of Fluorene degradation,Cytochrome P450 CYP…
NCBI_GNO_0500251	up	P. Putative uncharacterized protein - Culex quinquefasciatus (Southern house mosquito)**
estExt_fgenesh1_kg.C_50018	down	Translocon-associated complex TRAP. gamma subunit*
SNAP_00017780	down	unknown
NCBI_GNO_50500005	up	Beta-TrCP (transducin repeats containing)/Slimb proteins*
NCBI_GNO_50500003	up	Ca2+-modulated nonselective cation channel polycystin*
SNAP_00035982	up	Sulfotransferases. ,Sulfotransferase*
fgenesh1_pg.C_scaffold_51000028	down	unknown
fgenesh1_pg.C_scaffold_51000086	down	P. Sptzle 2-like protein (Fragment) - Lepeophtheirus salmonis (salmon louse)**
NCBI_GNO_5100093	down	unknown
PASA_GEN_5100012	down	beta-1.6-N-acetylglucosaminyltransferase. contains WSC domain*
estExt_fgenesh1_pg.C_510033	up	Fibrillarin and related nucleolar RNA-binding proteins*
e_gw1.51.54.1	down	Acid trehalase*
PASA_GEN_517600001	down	unknown
fgenesh1_pg.C_scaffold_52000019	down	Trypsin*
PASA_GEN_5200032	down	Serine endopeptidases. ,Trypsin*
PASA_GEN_5200041	down	unknown
fgenesh1_pg.C_scaffold_52000057	down	unknown
estExt_Genewise1Plus.C_520108	down	Zinc carboxypeptidase*
estExt_Genewise1Plus.C_520070	down	UDP-glucuronosyl and UDP-glucosyl transferase*
PASA_GEN_5200043	down	FOG: RRM domain*
fgenesh1_pg.C_scaffold_52000064	down	unknown
NCBI_GNO_5200115	down	unknown
PASA_GEN_5200053	up	unknown
NCBI_GNO_5300001	up	Nuclear receptor coregulator SMRT/SMRTER. contains Myb-like domains*
gw1.53.74.1	down	FOG: Zn-finger*
PASA_GEN_5300021	up	unknown
NCBI_GNO_5300098	up	Na+:iodide/myo-inositol/multivitamin symporters*
NCBI_GNO_5300101	up	Predicted histone tail methylase containing SET domain*
PASA_GEN_5300054	down	Uncharacterized conserved protein*
SNAP_00018519	down	In phosphorous-containing anhydrides. Starch and sucrose metabolism,In phosphorous-containing anhydrides. Folate biosynthesis,Putative transcription factor HALR/MLL3. involved in embryonic development*
PASA_GEN_5300089	up	unknown
fgenesh1_pg.C_scaffold_54000091	up	beta-1.6-N-acetylglucosaminyltransferase. contains WSC domain*
PASA_GEN_5400036	up	Uncharacterized conserved protein. contains ZZ-type Zn-finger*
SNAP_00018740	down	Collagens (type IV and type XIII). and related proteins*
e_gw1.54.75.1	up	P. Putative uncharacterized protein - Culex quinquefasciatus (Southern house mosquito)**
SNAP_00018693	up	Microtubule-associated protein TAU*
PASA_GEN_5400033	up	Uncharacterized conserved protein. contains ZZ-type Zn-finger*
NCBI_GNO_5500051	down	Protein of unknown function DM4/12***
PASA_GEN_5600043	down	Transcription factor BLIMP-1/PRDI-BF1. contains C2H2-type Zn-finger and SET domains*
PASA_GEN_5600031	up	unknown
NCBI_GNO_563000001	up	unknown
PASA_GEN_5800017	up	P. Cuticular protein precursor - Tenebrio molitor (Yellow mealworm)**
e_gw1.58.29.1	up	Serine endopeptidases. ,Trypsin*
SNAP_00019513	up	Serine endopeptidases. ,Trypsin*
e_gw1.58.55.1	up	Voltage-gated Ca2+ channels. alpha1 subunits*
fgenesh1_pg.C_scaffold_588000001	up	Cystathionine beta-lyases/cystathionine gamma-synthases*
PASA_GEN_5900004	up	Calycin-like***
e_gw1.59.47.1	up	Kynurenine 3-monooxygenase. Tryptophan metabolism,Kynurenine 3-monooxygenase and related flavoprotein monooxygenases*
SNAP_00003605	up	unknown
estExt_fgenesh1_pg.C_60040	down	P. GA21724-PA (Fragment) - Drosophila pseudoobscura (Fruit fly)**
fgenesh1_pg.C_scaffold_6000045	up	P. Putative uncharacterized protein - Aedes aegypti (Yellowfever mosquito)**
NCBI_GNO_0600048	down	unknown
fgenesh1_pg.C_scaffold_6000083	up	unknown
NCBI_GNO_0600106	down	Meprin A metalloprotease*
NCBI_GNO_0600111	down	Meprin A metalloprotease*
fgenesh1_pg.C_scaffold_6000118	down	Meprin A metalloprotease*
NCBI_GNO_0600199	down	Dehydrogenases with different specificities (related to short-chain alcohol dehydrogenases)*
NCBI_GNO_0600200	down	Dehydrogenases with different specificities (related to short-chain alcohol dehydrogenases)*
e_gw1.6.205.1	up	P. GA21544-PA (Fragment) - Drosophila pseudoobscura (Fruit fly)**
estExt_fgenesh1_pg.C_60220	up	unknown
SNAP_00003893	up	unknown
SNAP_00003900	down	P. Putative uncharacterized protein - Aedes aegypti (Yellowfever mosquito)**
e_gw1.6.290.1	up	Fibroblast/platelet-derived growth factor receptor and related receptor tyrosine kinases*
PASA_GEN_0600119	down	Transcriptional coactivator p100*
estExt_Genewise1Plus.C_60713	up	Failed axon connections (fax) protein/glutathione S-transferase-like protein*
fgenesh1_pg.C_scaffold_6000462	up	Dystonin. GAS (Growth-arrest-specific protein). and related proteins*
e_gw1.6.73.1	down	Trypsin*
estExt_fgenesh1_pg.C_60473	down	unknown
e_gw1.6.534.1	down	Trypsin*
estExt_Genewise1Plus.C_60824	down	P. CG4702-PA (LD43816p) - Drosophila melanogaster (Fruit fly)**
PASA_GEN_0600001	up	Protein DRE2. required for cell viability*
NCBI_GNO_0600015	down	P. CG3009-PA (EC 3.1.1.4) (RH14732p) - Drosophila melanogaster (Fruit fly)**
NCBI_GNO_0600041	up	P. CG6511-PA (IP13783p) - Drosophila melanogaster (Fruit fly)**
e_gw1.6.575.1	down	Histone 2A*
estExt_Genewise1.C_60261	down	Cathepsin S. ,Cysteine proteinase Cathepsin L*
NCBI_GNO_0600120	down	Cysteine proteinase Cathepsin L*
NCBI_GNO_0600121	up	Cysteine proteinase Cathepsin L*
NCBI_GNO_0600124	down	Cysteine proteinase Cathepsin L*
NCBI_GNO_0600126	down	Cysteine proteinase Cathepsin L*
PASA_GEN_0600066	up	Tuftelin-interacting protein TIP39. contains G-patch domain*
NCBI_GNO_0600138	up	P. Putative uncharacterized protein - Aedes aegypti (Yellowfever mosquito)**
SNAP_00003753	up	RNA polymerase II. large subunit*
NCBI_GNO_0600214	down	Predicted membrane protein. contains DoH and Cytochrome b-561/ferric reductase transmembrane domains*
e_gw1.6.634.1	up	Fibroblast/platelet-derived growth factor receptor and related receptor tyrosine kinases*
NCBI_GNO_0600341	down	FOG: RRM domain*
NCBI_GNO_0600343	down	unknown
PASA_GEN_0600074	down	Apoptosis inhibitor IAP1 and related BIR domain proteins*
NCBI_GNO_0600367	up	Three prime repair exonuclease*
estExt_fgenesh1_kg.C_60018	down	Acyl-CoA-binding protein*
PASA_GEN_0600122	up	S. Complement C1q tumor necrosis factor-related protein 2 precursor - Homo sapiens (Human)**
fgenesh1_pg.C_scaffold_6000418	down	Uncharacterized conserved protein. contains JmjC domain*
SNAP_00004105	up	unknown
SNAP_00004111	up	unknown
fgenesh1_pg.C_scaffold_6000492	up	P. Ion channel nompc - Culex quinquefasciatus (Southern house mosquito)**
fgenesh1_pm.C_scaffold_60000001	up	Amino acid transporters*
PASA_GEN_6000007	down	unintegrated***
SNAP_00019737	up	DNA mismatch repair protein - MLH3 family*
fgenesh1_pg.C_scaffold_60000061	down	Porphobilinogen synthase. Porphyrin and chlorophyll metabolism,Delta-aminolevulinic acid dehydratase*
NCBI_GNO_6000018	up	unknown
PASA_GEN_6100005	down	Fatty acyl-CoA elongase/Polyunsaturated fatty acid specific elongation enzyme*
PASA_GEN_6100006	down	Fatty acyl-CoA elongase/Polyunsaturated fatty acid specific elongation enzyme*
PASA_GEN_6100007	down	Fatty acyl-CoA elongase/Polyunsaturated fatty acid specific elongation enzyme*
SNAP_00019915	down	unknown
e_gw1.61.84.1	up	S. Ion transport peptide-like precursor - Schistocerca gregaria (Desert locust)**
NCBI_GNO_6100083	up	P. Extracellular cyanophycinase - Pseudomonas anguilliseptica**
estExt_Genewise1Plus.C_610131	up	Annexin*
NCBI_GNO_6100041	up	Chitinase*
NCBI_GNO_6100051	down	von Willebrand factor and related coagulation proteins*
estExt_fgenesh1_pg.C_610078	down	unknown
estExt_fgenesh1_pg.C_610122	down	P. Extracellular cyanophycinase - Pseudomonas anguilliseptica**
PASA_GEN_6100100	up	Collagens (type IV and type XIII). and related proteins*
fgenesh1_pg.C_scaffold_62000026	up	Acetylcholine receptor*
estExt_fgenesh1_pg.C_620044	up	Gamma-glutamyltransferase*
e_gw1.62.101.1	up	Gamma-glutamyltransferase*
fgenesh1_pg.C_scaffold_62000122	down	Trypsin*
PASA_GEN_6200047	up	Calponin*
NCBI_GNO_62700009	up	unknown
SNAP_00036458	up	unknown
SNAP_00020251	up	P. MGC81897 protein - Xenopus laevis (African clawed frog)**
SNAP_00020254	up	FOG: FHA domain*
SNAP_00020271	up	FOG: Leucine rich repeat*
NCBI_GNO_6300078	up	Golgi 4-transmembrane spanning transporter****
PASA_GEN_6300040	down	Predicted hydrolases of HD superfamily*
fgenesh1_pg.C_scaffold_63000118	down	RNA polymerase II. large subunit*
PASA_GEN_6300086	up	P. Chlorophyllase - Ginkgo biloba (Ginkgo)**
PASA_GEN_6300092	up	Hsp70-interacting protein Hip/Transient component of progesterone receptor complexes and an Hsp70-binding protein*
estExt_fgenesh1_pg.C_630130	up	Hsp70-interacting protein Hip/Transient component of progesterone receptor complexes and an Hsp70-binding protein*
NCBI_GNO_6300117	up	unknown
fgenesh1_pg.C_scaffold_63000027	up	FOG: Zn-finger*
PASA_GEN_6300054	up	ATP-dependent RNA helicase A*
PASA_GEN_6300042	down	unknown
SNAP_00020303	down	RNA polymerase II. large subunit*
NCBI_GNO_6400053	down	Hexosyltransferases. O-Glycans biosynthesis,Hexosyltransferases. Fructose and mannose metabolism,Hexosyltransferases. Peptidoglycan biosynthesis,Hexosyltransferases. Sphingoglycolipid metabolism,Hexosyltransferases. Blood group glycolipid biosynthesis - lact series,Hexosyltransferases. Blood group glycolipid biosynthesis - neolact series,Hexosyltransferases. Glycerolipid metabolism,Hexosyltransfe…
e_gw1.648.5.1	down	Puromycin-sensitive aminopeptidase and related aminopeptidases*
NCBI_GNO_6500021	down	Aldehyde-lyases. Lysine degradation,Aldehyde-lyases. Sphingoglycolipid metabolism,Aldehyde-lyases. Tyrosine metabolism,Aldehyde-lyases. 1.4-Dichlorobenzene degradation,Aldehyde-lyases. Fluorene degradation,Aldehyde-lyases. Carbazole degradation,Aldehyde-lyases. Pentose and glucuronate interconversions,Aldehyde-lyases. Styrene degradation,Aldehyde-lyases. Benzoate degradation via hydroxylation,Thr…
PASA_GEN_6500003	up	Trypsin*
NCBI_GNO_6500070	down	Putative N2.N2-dimethylguanosine tRNA methyltransferase*
NCBI_GNO_6500099	up	unintegrated***
PASA_GEN_6600006	up	unknown
PASA_GEN_6600009	up	Chitinase*
SNAP_00020827	up	P. AGAP008954-PA - Anopheles gambiae (African malaria mosquito)**
NCBI_GNO_66400006	down	Cdc42-interacting protein CIP4*
fgenesh1_pg.C_scaffold_67000002	down	unknown
PASA_GEN_6700005	up	S. Vitelline membrane outer layer protein 1 homolog precursor - Homo sapiens (Human)**
PASA_GEN_6700006	up	P. Putative uncharacterized protein (Fragment) - Danio rerio (Zebrafish) (Brachydanio rerio)**
NCBI_GNO_6700035	up	P. Hemoglobin - Daphnia magna**
PASA_GEN_6700057	up	Neurexin IV*
PASA_GEN_6700022	up	unknown
NCBI_GNO_6700145	up	P. Hemoglobin - Daphnia magna**
SNAP_00020891	down	unknown
NCBI_GNO_6700033	down	Sphingosine N-acyltransferase. Sphingoglycolipid metabolism,Sphingosine N-acyltransferase. Sphingophospholipid biosynthesis,Protein transporter of the TRAM (translocating chain-associating membrane) superfamily*
NCBI_GNO_6700060	up	Serine/threonine protein kinase and endoribonuclease ERN1/IRE1. sensor of the unfolded protein response pathway*
NCBI_GNO_6700102	up	Protein containing adaptin N-terminal region*
fgenesh1_pg.C_scaffold_67000104	up	unknown
PASA_GEN_6700026	up	unknown
PASA_GEN_6700027	up	Nucleolar GTPase/ATPase p130*
fgenesh1_pg.C_scaffold_684000001	up	P. Predicted protein - Physcomitrella patens subsp. patens**
PASA_GEN_6900024	up	unknown
PASA_GEN_0700004	down	unintegrated***
SNAP_00004211	down	von Willebrand factor and related coagulation proteins*
PASA_GEN_0700005	down	P. CG9355-PA (LP20007p) - Drosophila melanogaster (Fruit fly)**
SNAP_00004213	down	P. Putative uncharacterized protein - Culex quinquefasciatus (Southern house mosquito)**
e_gw1.7.256.1	down	von Willebrand factor and related coagulation proteins*
fgenesh1_pg.C_scaffold_7000037	up	bZIP transcription factor NRF1*
estExt_Genewise1Plus.C_70178	down	SWI-SNF chromatin-remodeling complex protein*
PASA_GEN_0700141	down	RNA polymerase II. large subunit*
SNAP_00004366	down	Acid--D-amino-acid ligases (peptide synthases). Tryptophan metabolism,Acid--D-amino-acid ligases (peptide synthases). Ubiquinone biosynthesis,Serine/threonine protein kinase*
estExt_fgenesh1_pg.C_70123	down	unknown
PASA_GEN_0700154	up	Unspecific monooxygenase. Tryptophan metabolism,Unspecific monooxygenase. Fatty acid metabolism,Unspecific monooxygenase. gamma-Hexachlorocyclohexane degradation,Cytochrome P450 CYP2 subfamily*
fgenesh1_pg.C_scaffold_7000195	up	Cytochrome P450 CYP2 subfamily*
fgenesh1_pg.C_scaffold_7000227	down	unknown
e_gw1.7.201.1	down	Peroxidase/oxygenase*
PASA_GEN_0700064	up	Peroxidase. Flavonoids. stilbene and lignin biosynthesis,Peroxidase. Phenylalanine metabolism,Peroxidase. Methane metabolism,Peroxidase/oxygenase*
NCBI_GNO_0700203	down	unknown
NCBI_GNO_0700223	down	Transporter. ABC superfamily (Breast cancer resistance protein)*
NCBI_GNO_0700249	down	FOG: RRM domain*
SNAP_00004579	up	RNA polymerase II. large subunit*
fgenesh1_pm.C_scaffold_7000067	down	GTP cyclohydrolase I*
SNAP_00004661	down	C-type lectin*
PASA_GEN_0700128	up	unknown
SNAP_00004333	down	RNA-binding protein RBM5 and related proteins. contain G-patch and RRM domains*
NCBI_GNO_0700149	down	Carboxylesterase and related proteins*
estExt_fgenesh1_pg.C_70190	up	Ras-related small GTPase. Rho type*
PASA_GEN_0700051	up	unknown
estExt_fgenesh1_pg.C_70267	up	Conserved Zn-finger protein*
PASA_GEN_0700206	down	Predicted membrane protein. contains DoH and Cytochrome b-561/ferric reductase transmembrane domains*
estExt_fgenesh1_pg.C_70323	down	FOG: RRM domain*
estExt_fgenesh1_pg.C_700004	down	Predicted membrane protein. contains DoH and Cytochrome b-561/ferric reductase transmembrane domains*
NCBI_GNO_7000040	up	P. Cuticular protein 77, RR-1 family (AGAP009875-PA) - Anopheles gambiae (African malaria mosquito)**
fgenesh1_pg.C_scaffold_70000055	up	G protein-coupled receptors*
fgenesh1_pg.C_scaffold_70000064	up	Ricin B-related lectin***
gw1.70.134.1	down	C-type lectin*
fgenesh1_pg.C_scaffold_70000118	down	unintegrated***
PASA_GEN_7000061	up	Transcriptional repressor EED/ESC/FIE. required for transcriptional silencing. WD repeat superfamily*
PASA_GEN_7000012	up	unintegrated***
NCBI_GNO_7000039	up	unintegrated***
SNAP_00021427	up	unintegrated***
PASA_GEN_7000013	down	unknown
fgenesh1_pg.C_scaffold_70000059	down	unknown
fgenesh1_pg.C_scaffold_70000069	down	Collagens (type IV and type XIII). and related proteins*
fgenesh1_pg.C_scaffold_70000070	down	Collagens (type IV and type XIII). and related proteins*
fgenesh1_pg.C_scaffold_70000071	down	Collagens (type IV and type XIII). and related proteins*
NCBI_GNO_7000152	down	Predicted membrane protein. contains DoH and Cytochrome b-561/ferric reductase transmembrane domains*
PASA_GEN_7000038	down	unknown
PASA_GEN_7000039	down	unknown
e_gw1.70.47.1	up	P. Cuticular protein 77, RR-1 family (AGAP009875-PA) - Anopheles gambiae (African malaria mosquito)**
PASA_GEN_70500001	up	Molecular chaperone (HSP90 family)*
gw1.72.107.1	up	FOG: Zn-finger*
NCBI_GNO_7200075	down	P. Sptzle 2-like protein (Fragment) - Lepeophtheirus salmonis (salmon louse)**
NCBI_GNO_7200085	down	unknown
e_gw1.72.192.1	up	Defense-related protein containing SCP domain*
SNAP_00021905	up	unknown
estExt_Genewise1.C_720079	up	Cell cycle control protein*
PASA_GEN_7200054	up	Fibroblast/platelet-derived growth factor receptor and related receptor tyrosine kinases*
SNAP_00021896	down	unknown
PASA_GEN_7300032	down	Lipid transport protein, beta-sheet shell***
PASA_GEN_7400004	down	Chloride ion current inducer protein*
SNAP_00022143	down	unknown
e_gw1.7459.2.1	down	UDP-Gal:glucosylceramide beta-1.4-galactosyltransferase*
NCBI_GNO_7500027	down	Sugar transporter/spinster transmembrane protein*
fgenesh1_pg.C_scaffold_75000065	down	P. AGAP008630-PA (Fragment) - Anopheles gambiae (African malaria mosquito)**
estExt_Genewise1Plus.C_750154	up	C4-type Zn-finger protein*
SNAP_00022157	down	unknown
PASA_GEN_7500068	down	Cathepsin B. ,Cysteine proteinase Cathepsin L*
estExt_Genewise1.C_760126	up	FOG: RCC1 domain*
estExt_fgenesh1_kg.C_760024	up	Uncharacterized protein. induced by hypoxia*
NCBI_GNO_7600005	down	Predicted transporter (major facilitator superfamily)*
NCBI_GNO_7600006	up	unintegrated***
PASA_GEN_7600016	up	With a disulfide as acceptor. ,Endoplasmic reticulum membrane-associated oxidoreductin involved in disulfide bond formation*
PASA_GEN_769600001	down	unknown
PASA_GEN_7700037	up	Leucine rich repeat proteins. some proteins contain F-box*
PASA_GEN_7700051	down	Phytoene desaturase*
SNAP_00022469	down	P. Putative uncharacterized protein - Culex quinquefasciatus (Southern house mosquito)**
e_gw1.77.78.1	down	Triacylglycerol lipase. Glycerolipid metabolism,Triglyceride lipase-cholesterol esterase*
SNAP_00022437	down	unknown
PASA_GEN_7800002	down	unknown
fgenesh1_pg.C_scaffold_78000049	down	unknown
fgenesh1_pg.C_scaffold_78000082	up	unknown
SNAP_00022649	down	unknown
NCBI_GNO_7800047	down	P. Chromosome 4 SCAF14575, whole genome shotgun sequence. (Fragment) - Tetraodon nigroviridis (Green puffer)**
NCBI_GNO_7800093	up	unknown
NCBI_GNO_7900035	down	unknown
NCBI_GNO_7900061	up	Nuclear helicase MOP-3/SNO (DEAD-box superfamily)*
e_gw1.79.137.1	down	Mitochondrial import inner membrane translocase. subunit TIM8*
fgenesh1_pg.C_scaffold_79000095	down	unintegrated***
SNAP_00022801	down	Neurexin IV*
e_gw1.79.64.1	down	L-arabinose isomerase. Pentose and glucuronate interconversions,Predicted transporter (major facilitator superfamily)*
gw1.79.104.1	up	P. Cuticle protein - Culex quinquefasciatus (Southern house mosquito)**
SNAP_00022761	down	Acid--D-amino-acid ligases (peptide synthases). Tryptophan metabolism,Acid--D-amino-acid ligases (peptide synthases). Ubiquinone biosynthesis*
PASA_GEN_7900018	down	Acid--D-amino-acid ligases (peptide synthases). Tryptophan metabolism,Acid--D-amino-acid ligases (peptide synthases). Ubiquinone biosynthesis,RNA polymerase II. large subunit*
SNAP_00022763	down	unknown
NCBI_GNO_7900097	down	Enteropeptidase. ,C-type lectin*
NCBI_GNO_0800021	up	Chaperone HSP104 and related ATP-dependent Clp proteases*
PASA_GEN_0800096	down	unknown
PASA_GEN_0800097	down	unknown
PASA_GEN_0800116	up	UDP-glucuronosyltransferase. Porphyrin and chlorophyll metabolism,UDP-glucuronosyltransferase. Androgen and estrogen metabolism,UDP-glucuronosyltransferase. Starch and sucrose metabolism,UDP-glucuronosyltransferase. Pentose and glucuronate interconversions,UDP-glucuronosyl and UDP-glucosyl transferase*
NCBI_GNO_0800188	down	unknown
SNAP_00004948	down	Ferredoxin*
estExt_fgenesh1_pg.C_80017	down	FOG: RRM domain*
e_gw1.8.201.1	down	MAPK related serine/threonine protein kinase*
estExt_fgenesh1_pg.C_80033	up	P. Chromosome undetermined SCAF7089, whole genome shotgun sequence (Fragment) - Tetraodon nigroviridis (Green puffer)**
fgenesh1_pg.C_scaffold_8000097	up	unknown
SNAP_00004793	down	Predicted protein kinase*
NCBI_GNO_0800102	down	P. Putative uncharacterized protein - Aedes aegypti (Yellowfever mosquito)**
fgenesh1_pg.C_scaffold_8000136	down	P. GA12191-PA (Fragment) - Drosophila pseudoobscura (Fruit fly)**
NCBI_GNO_0800120	down	unknown
PASA_GEN_0800076	down	P. Uroporphyrinogen decarboxylase (EC 4.1.1.37) - Xenopus laevis (African clawed frog)**
NCBI_GNO_8000062	down	unknown
PASA_GEN_8000018	down	unknown
NCBI_GNO_8000077	down	Bestrophin (Best vitelliform macular dystrophy-associated protein)*
gw1.80.49.1	down	Collagens (type IV and type XIII). and related proteins*
estExt_Genewise1.C_800106	up	Growth hormone-induced protein and related proteins*
PASA_GEN_8100013	up	unknown
PASA_GEN_8100008	up	unknown
NCBI_GNO_81100002	up	Acting on paired donors. with incorporation or reduction of gamma-Hexachlorocyclohexane degradation,Acting on paired donors. with incorporation or reduction of Ascorbate and aldarate metabolism,Acting on paired donors. with incorporation or reduction of Flavonoids. stilbene and lignin biosynthesis,Acting on paired donors. with incorporation or reduction of Fluorene degradation,Cytochrome P450 CYP…
SNAP_00037209	up	unknown
fgenesh1_pg.C_scaffold_82000018	down	unknown
PASA_GEN_8300046	down	Peroxidase. Flavonoids. stilbene and lignin biosynthesis,Peroxidase. Phenylalanine metabolism,Peroxidase. Methane metabolism,Peroxidase/oxygenase*
PASA_GEN_8300049	down	Methyltransferases*
NCBI_GNO_8300017	up	Fe2+/Zn2+ regulated transporter*
NCBI_GNO_8300016	up	unknown
PASA_GEN_8300012	up	WD40 protein*
PASA_GEN_8300018	up	Galactoside-binding lectin*
PASA_GEN_8300068	down	Predicted lipoprotein*
SNAP_00023437	up	bZIP transcription factor ATF6*
SNAP_00023438	up	bZIP transcription factor ATF6*
estExt_fgenesh1_pg.C_850025	up	Molecular chaperones HSP70/HSC70. HSP70 superfamily*
fgenesh1_pg.C_scaffold_85000044	down	unknown
gw1.853.4.1	down	P. Cuticle protein, putative - Aedes aegypti (Yellowfever mosquito)**
PASA_GEN_8600001	down	Predicted methyltransferase*
NCBI_GNO_8600059	up	Acyl-CoA synthetase*
estExt_fgenesh1_pg.C_860051	down	P. Putative cuticle protein (Fragment) - Artemia sanfranciscana (Brine shrimp) (Artemia franciscana)**
estExt_fgenesh1_pg.C_860065	up	unknown
SNAP_00023539	up	P. Putative uncharacterized protein (Fragment) - Xenopus laevis (African clawed frog)**
SNAP_00023556	up	P. Cuticular protein 77, RR-1 family (AGAP009875-PA) - Anopheles gambiae (African malaria mosquito)**
NCBI_GNO_8600035	up	FOG: RRM domain*
SNAP_00023560	up	Glutathione S-transferase*
PASA_GEN_8600006	up	P. Cuticular protein 77, RR-1 family (AGAP009875-PA) - Anopheles gambiae (African malaria mosquito)**
PASA_GEN_8600008	up	P. Pupal cuticle protein 78E, putative - Aedes aegypti (Yellowfever mosquito)**
fgenesh1_pg.C_scaffold_86000039	down	Peroxidase/oxygenase*
NCBI_GNO_8600056	down	Peroxidase. Flavonoids. stilbene and lignin biosynthesis,Peroxidase. Phenylalanine metabolism,Peroxidase. Methane metabolism,Peroxidase/oxygenase*
fgenesh1_pg.C_scaffold_86000050	down	P. Putative cuticle protein (Fragment) - Artemia sanfranciscana (Brine shrimp) (Artemia franciscana)**
PASA_GEN_8600046	up	unknown
PASA_GEN_8600017	up	unknown
SNAP_00023601	up	Acyl-CoA N-acyltransferase***
NCBI_GNO_8600113	up	unintegrated***
PASA_GEN_8600032	up	unintegrated***
SNAP_00023663	up	unintegrated***
SNAP_00023664	up	unintegrated***
fgenesh1_pg.C_scaffold_87000011	up	unknown
PASA_GEN_8700012	up	unknown
PASA_GEN_8700046	up	P. Putative uncharacterized protein - Aedes aegypti (Yellowfever mosquito)**
PASA_GEN_8800003	up	Extracellular matrix protein slit. contains leucine-rich and EGF-like repeats*
PASA_GEN_8800046	down	Lipid exporter ABCA1 and related proteins. ABC superfamily*
SNAP_00023820	down	Monocarboxylate transporter*
MRW_gw1.89.72.1	up	Glycoprotein hormone receptor*
SNAP_00023938	up	Proteins containing BTB/POZ and Kelch domains. involved in regulatory/signal transduction processes*
PASA_GEN_8900022	down	RNA polymerase II. large subunit*
NCBI_GNO_8900055	up	unknown
fgenesh1_pg.C_scaffold_9000008	up	Acid--D-amino-acid ligases (peptide synthases). Tryptophan metabolism,Acid--D-amino-acid ligases (peptide synthases). Ubiquinone biosynthesis,E3 ubiquitin protein ligase*
fgenesh1_pg.C_scaffold_9000068	up	Predicted histone tail methylase containing SET domain*
PASA_GEN_0900017	down	P. Sptzle 2-like protein (Fragment) - Lepeophtheirus salmonis (salmon louse)**
NCBI_GNO_0900116	down	2-acetyl-1-alkylglycerophosphocholine esterase. Glycerolipid metabolism,Phospholipase A2 (platelet-activating factor acetylhydrolase in humans)*
SNAP_00005261	down	unknown
fgenesh1_pg.C_scaffold_9000131	down	unknown
fgenesh1_pg.C_scaffold_9000132	down	unknown
PASA_GEN_0900032	down	unknown
estExt_fgenesh1_pg.C_90134	down	Projectin/twitchin and related proteins*
PASA_GEN_0900133	up	unknown
estExt_fgenesh1_pg.C_90170	up	S. Cuticle protein 7 (BcNCP15.0) - Blaberus craniifer (Death's head cockroach)**
PASA_GEN_0900142	down	unknown
PASA_GEN_0900143	down	unknown
fgenesh1_pg.C_scaffold_9000224	down	DNA-directed RNA polymerase. RNA polymerase,DNA-directed RNA polymerase. Purine metabolism,DNA-directed RNA polymerase. Pyrimidine metabolism,Collagens (type IV and type XIII). and related proteins*
PASA_GEN_0900154	up	unknown
NCBI_GNO_0900267	down	unknown
PASA_GEN_0900164	down	Acid--D-amino-acid ligases (peptide synthases). Tryptophan metabolism,Acid--D-amino-acid ligases (peptide synthases). Ubiquinone biosynthesis,RNA polymerase II. large subunit*
estExt_fgenesh1_pg.C_90253	down	DNA-directed RNA polymerase. RNA polymerase,DNA-directed RNA polymerase. Purine metabolism,DNA-directed RNA polymerase. Pyrimidine metabolism,RNA polymerase II. large subunit*
e_gw1.9.326.1	down	3-hydroxybutyrate dehydrogenase. Synthesis and degradation of ketone bodies,3-hydroxybutyrate dehydrogenase. Butanoate metabolism,Corticosteroid 11-beta-dehydrogenase and related short chain-type dehydrogenases*
estExt_Genewise1.C_90399	down	3-hydroxybutyrate dehydrogenase. Synthesis and degradation of ketone bodies,3-hydroxybutyrate dehydrogenase. Butanoate metabolism,Corticosteroid 11-beta-dehydrogenase and related short chain-type dehydrogenases*
gw1.9.451.1	down	3-hydroxybutyrate dehydrogenase. Synthesis and degradation of ketone bodies,3-hydroxybutyrate dehydrogenase. Butanoate metabolism,Corticosteroid 11-beta-dehydrogenase and related short chain-type dehydrogenases*
SNAP_00005533	down	unknown
PASA_GEN_0900188	down	Procollagen-proline.2-oxoglutarate-4-dioxygenase. Arginine and proline metabolism,Prolyl 4-hydroxylase alpha subunit*
SNAP_00005573	down	Estrone sulfotransferase. Sulfur metabolism,Estrone sulfotransferase. Androgen and estrogen metabolism,Sulfotransferase*
PASA_GEN_0900083	up	unknown
NCBI_GNO_0900054	up	unknown
NCBI_GNO_0900069	up	Chitin binding protein, peritrophin-A***
estExt_Genewise1Plus.C_90080	up	Speckle-type POZ protein SPOP and related proteins with TRAF. MATH and BTB/POZ domains*
fgenesh1_pg.C_scaffold_9000064	up	unknown
NCBI_GNO_0900106	down	P. Sptzle 2-like protein (Fragment) - Lepeophtheirus salmonis (salmon louse)**
PASA_GEN_0900026	down	unknown
fgenesh1_pg.C_scaffold_9000114	down	unknown
NCBI_GNO_0900130	up	1-phosphatidylinositol-4.5-bisphosphate phosphodiesterase. Inositol phosphate metabolism,Phospholipase C*
NCBI_GNO_0900181	down	P. Sptzle 2-like protein (Fragment) - Lepeophtheirus salmonis (salmon louse)**
NCBI_GNO_0900190	down	unknown
PASA_GEN_0900043	down	P. Sptzle 2-like protein (Fragment) - Lepeophtheirus salmonis (salmon louse)**
PASA_GEN_0900044	down	unknown
e_gw1.9.486.1	up	Speckle-type POZ protein SPOP and related proteins with TRAF. MATH and BTB/POZ domains*
PASA_GEN_0900151	up	Histone H3 (Lys4) methyltransferase complex. subunit CPS60/ASH2/BRE2*
SNAP_00005378	up	unknown
fgenesh1_pg.C_scaffold_9000223	down	C-type lectin*
fgenesh1_pg.C_scaffold_9000227	down	Splicing coactivator SRm160/300. subunit SRm300*
PASA_GEN_0900158	down	Collagens (type IV and type XIII). and related proteins*
NCBI_GNO_0900269	up	unknown
NCBI_GNO_0900272	down	RNA polymerase II. large subunit*
NCBI_GNO_0900349	down	Nuclear pore complex. Nup214/CAN component*
fgenesh1_pg.C_scaffold_9000339	down	Collagens (type IV and type XIII). and related proteins*
NCBI_GNO_0900381	down	Sulfotransferases. ,Sulfotransferase*
NCBI_GNO_9000044	up	Three prime repair exonuclease*
PASA_GEN_9000071	up	Endoplasmic reticulum glucose-regulated protein (GRP94/endoplasmin). HSP90 family*
estExt_Genewise1.C_900065	up	Uncharacterized conserved protein*
fgenesh1_pg.C_scaffold_90000041	up	P. Sid-1-related C - Tribolium castaneum (Red flour beetle)**
PASA_GEN_9100026	up	DNA topoisomerase I-interacting protein*
SNAP_00024163	down	Serine endopeptidases. ,Trypsin*
fgenesh1_pg.C_scaffold_91000074	down	MAPK related serine/threonine protein kinase*
PASA_GEN_9100018	down	unintegrated***
e_gw1.91.92.1	up	P. Cuticular protein 77, RR-1 family (AGAP009875-PA) - Anopheles gambiae (African malaria mosquito)**
NCBI_GNO_9100090	down	FOG: Low-complexity*
PASA_GEN_9100019	down	P. RE16690p - Drosophila melanogaster (Fruit fly)**
estExt_fgenesh1_pg.C_910083	down	P. AGAP002973-PA - Anopheles gambiae (African malaria mosquito)**
NCBI_GNO_9100113	up	P. Predicted protein (Fragment) - Nematostella vectensis (Starlet sea anemone)**
fgenesh1_pg.C_scaffold_92000012	down	Ankyrin*
NCBI_GNO_92400001	down	unknown
estExt_fgenesh1_pg.C_9240001	down	Collagens (type IV and type XIII). and related proteins*
fgenesh1_pg.C_scaffold_926000002	down	unknown
e_gw1.93.6.1	down	Ligand-gated ion channel*
NCBI_GNO_9300011	down	Exo-alpha-sialidase. N-Glycan degradation,Exo-alpha-sialidase. Sphingoglycolipid metabolism,Ca2+-modulated nonselective cation channel polycystin*
PASA_GEN_9300002	down	FOG: RRM domain*
fgenesh1_pg.C_scaffold_93000059	down	unknown
e_gw1.94.9.1	down	Predicted acyltransferase*
e_gw1.94.75.1	down	Trypsin*
NCBI_GNO_9400065	down	P. LOC528191 protein - Bos taurus (Bovine)**
SNAP_00024692	down	Alpha/beta hydrolase*
PASA_GEN_9500011	down	unknown
estExt_Genewise1.C_9580001	down	P. Vitellogenin fused with superoxide dismutase - Daphnia magna**
estExt_fgenesh1_pg.C_9580001	down	Cu2+/Zn2+ superoxide dismutase SOD1*
e_gw1.96.7.1	up	Na+-bile acid cotransporter*
PASA_GEN_9600016	up	unknown
PASA_GEN_9600017	up	P. Putative uncharacterized protein (Fragment) - Xenopus laevis (African clawed frog)**
PASA_GEN_9700010	down	Phosphatidylinositol N-acetylglucosaminyltransferase. Glycosylphosphatidylinositol(GPI)-anchor biosynthesis,N-acetylglucosaminyltransferase complex. subunit PIG-C/GPI2. required for phosphatidylinositol biosynthesis*
PASA_GEN_9700025	up	Uncharacterized conserved protein*
gw1.97.32.1	up	Glycoprotein-N-acetylgalactosamine 3-beta-galactosyltransferase. O-Glycans biosynthesis,Galactosyltransferases*
PASA_GEN_9700072	up	Collagens (type IV and type XIII). and related proteins*
e_gw1.97.12.1	down	Phosphoinositide-specific phospholipase C*
estExt_fgenesh1_pg.C_980012	up	Uncharacterized conserved protein. contains WD40 repeat and BROMO domains*
SNAP_00025053	down	FOG: Zn-finger*
SNAP_00025095	up	GTP-binding protein AARP2 involved in 40S ribosome biogenesis*
SNAP_00025047	up	unknown
SNAP_00025065	up	S. Cuticle protein 7 (BcNCP15.0) - Blaberus craniifer (Death's head cockroach)**
estExt_fgenesh1_kg.C_990003	down	Acting on the CH-OH group of donors. Benzoate degradation via CoA ligation,Acting on the CH-OH group of donors. Ethylbenzene degradation,Hydroxysteroid 17-beta dehydrogenase 11*
PASA_GEN_9900025	down	HMG box-containing protein*
estExt_fgenesh1_pg.C_990062	up	unknown
PASA_GEN_9900066	down	E3 ubiquitin-protein ligase/Putative upstream regulatory element binding protein*
Descriptions are referred from wFleaBase (*), uniprot (**), interpro(***), the block database(****).

## Sheet: 4-5 instar
Gene ID	Regulation	Description
estExt_Genewise1Plus.C_10361	down	Type I phosphodiesterase/nucleotide pyrophosphatase*
PASA_GEN_0100091	up	unknown
NCBI_GNO_0100262	up	unknown
PASA_GEN_0100111	up	unknown
NCBI_GNO_0100023	up	unknown
NCBI_GNO_0100436	up	unknown
SNAP_00000586	up	Beta-Ig-H3/fasciclin***
SNAP_00000592	down	unintegrated***
estExt_fgenesh1_pg.C_10482	up	unintegrated***
NCBI_GNO_0100523	down	unknown
fgenesh1_pg.C_scaffold_1000212	up	unknown
NCBI_GNO_0100230	down	Zinc carboxypeptidase*
e_gw1.1.28.1	down	Trehalose-6-phosphate synthase component TPS1 and related subunits*
PASA_GEN_0100115	up	P. Putative uncharacterized protein - Aedes aegypti (Yellowfever mosquito)**
PASA_GEN_0100116	up	Apolipoprotein D/Lipocalin*
PASA_GEN_0100030	down	Apolipoprotein D/Lipocalin*
PASA_GEN_0100148	down	unknown
SNAP_00000211	up	Predicted GTPase activator NB4S/EVI5 (contains TBC domain)/Calmodulin-binding protein Pollux (contains PTB and TBC domains)*
SNAP_00000212	up	Predicted GTPase activator NB4S/EVI5 (contains TBC domain)/Calmodulin-binding protein Pollux (contains PTB and TBC domains)*
e_gw1.1.767.1	down	FOG: Zn-finger*
SNAP_00005854	up	unknown
SNAP_00005905	down	unknown
NCBI_GNO_1000295	up	unknown
NCBI_GNO_1000296	up	unknown
PASA_GEN_1000255	up	unknown
estExt_fgenesh1_pg.C_100278	down	unknown
fgenesh1_pg.C_scaffold_10000308	up	Galactosyltransferases*
SNAP_00005968	up	unknown
SNAP_00006074	up	unknown
PASA_GEN_1000152	up	unknown
PASA_GEN_1000154	up	Carbonic anhydrase*
SNAP_00006138	up	unknown
NCBI_GNO_1000520	down	Kinesin-like protein*
e_gw1.10.406.1	down	FOG: Zn-finger*
PASA_GEN_1000036	down	unknown
NCBI_GNO_1000087	up	unknown
NCBI_GNO_1000088	up	unknown
PASA_GEN_1000040	up	unknown
PASA_GEN_1000041	up	unknown
NCBI_GNO_1000151	up	Low-density lipoprotein receptors containing Ca2+-binding EGF-like domains*
fgenesh1_pm.C_scaffold_10000024	up	Multidrug/pheromone exporter. ABC superfamily*
NCBI_GNO_1000161	up	unknown
NCBI_GNO_1000162	up	DNA-binding protein YL1 and related proteins*
PASA_GEN_1000222	up	Microtubule-associated proteins*
NCBI_GNO_1000191	down	unintegrated***
PASA_GEN_1000233	up	P. Putative uncharacterized protein - Stigmatella aurantiaca DW4/3-1**
SNAP_00005849	up	Insulin/growth factor receptor (contains protein kinase domain)*
estExt_Genewise1Plus.C_100288	down	Defense-related protein containing SCP domain*
PASA_GEN_1000257	up	unknown
SNAP_00005932	up	p53-like transcription factor, DNA-binding***
PASA_GEN_1000107	up	Predicted membrane protein. contains DoH and Cytochrome b-561/ferric reductase transmembrane domains*
PASA_GEN_1000281	up	Predicted membrane protein*
fgenesh1_pg.C_scaffold_10000391	up	Acting on paired donors. with incorporation or reduction of gamma-Hexachlorocyclohexane degradation,Acting on paired donors. with incorporation or reduction of Ascorbate and aldarate metabolism,Acting on paired donors. with incorporation or reduction of Flavonoids. stilbene and lignin biosynthesis,Acting on paired donors. with incorporation or reduction of Fluorene degradation,Cytochrome P450 CYP…
NCBI_GNO_1000505	down	Amino acid transporters*
fgenesh1_pm.C_scaffold_10000001	up	Aldo/keto reductase family proteins*
NCBI_GNO_1000005	up	DNA topoisomerase I-interacting protein*
PASA_GEN_1000015	down	unknown
fgenesh1_pg.C_scaffold_10000093	up	unknown
fgenesh1_pm.C_scaffold_10000013	up	unknown
PASA_GEN_1000035	up	unknown
PASA_GEN_1000048	down	Rab3 effector RIM1 and related proteins. contain PDZ and C2 domains*
NCBI_GNO_1000117	down	unknown
PASA_GEN_1000228	up	unknown
estExt_fgenesh1_pg.C_100187	up	unknown
NCBI_GNO_1000197	up	unknown
PASA_GEN_1000071	up	unknown
PASA_GEN_10000026	up	P. Putative uncharacterized protein - Aedes aegypti (Yellowfever mosquito)**
fgenesh1_pg.C_scaffold_100000020	up	P. Putative uncharacterized protein - Aedes aegypti (Yellowfever mosquito)**
fgenesh1_pg.C_scaffold_100000051	up	unknown
SNAP_00025301	up	Collagens (type IV and type XIII). and related proteins*
PASA_GEN_10000046	up	P. Putative uncharacterized protein - Wolbachia pipientis wMel**
SNAP_00025335	down	unknown
PASA_GEN_10000023	up	Complement C1q protein***
e_gw1.100.9.1	up	Lipid exporter ABCA1 and related proteins. ABC superfamily*
e_gw1.100.75.1	down	Acyl-CoA reductase*
estExt_fgenesh1_kg.C_1000003	up	Ferroxidase. Porphyrin and chlorophyll metabolism,Ferritin*
PASA_GEN_10000061	down	unknown
NCBI_GNO_10000094	up	unknown
SNAP_00025381	up	unknown
e_gw1.1012.1.1	up	Pyroglutamyl-peptidase II. ,Puromycin-sensitive aminopeptidase and related aminopeptidases*
NCBI_GNO_10200048	up	unknown
NCBI_GNO_10200056	down	P. Putative uncharacterized protein - Aedes aegypti (Yellowfever mosquito)**
e_gw1.103.29.1	down	Vesicle coat complex COPII. subunit SEC13*
NCBI_GNO_10500010	down	WW domain binding protein WBP-2. contains GRAM domain*
NCBI_GNO_105300003	up	FOG: RRM domain*
fgenesh1_pg.C_scaffold_106000037	down	unknown
SNAP_00026018	up	Choline dehydrogenase. Glycine. serine and threonine metabolism,Glucose dehydrogenase/choline dehydrogenase/mandelonitrile lyase (GMC oxidoreductase family)*
e_gw1.107.45.1	down	Fucosyltransferase*
estExt_fgenesh1_pg.C_1080030	up	C-type lectin*
fgenesh1_pg.C_scaffold_11000167	down	unknown
estExt_Genewise1Plus.C_110315	down	Origin recognition complex. subunit 1. and related proteins*
SNAP_00006249	up	unknown
NCBI_GNO_1100098	up	unknown
PASA_GEN_1100085	down	Signaling protein SWIFT and related BRCT domain proteins*
estExt_fgenesh1_pg.C_110216	up	unknown
NCBI_GNO_1100211	down	Dolichyl-phosphate-mannose--protein mannosyltransferase. ,Dolichyl-phosphate-mannose:protein O-mannosyl transferase*
PASA_GEN_1100113	down	Dolichyl-phosphate-mannose--protein mannosyltransferase. ,Dolichyl-phosphate-mannose:protein O-mannosyl transferase*
SNAP_00026357	down	Transporter. ABC superfamily (Breast cancer resistance protein)*
PASA_GEN_11100009	up	S. Gem-associated protein 7 (Gemin-7) - Mus musculus (Mouse)**
NCBI_GNO_11100040	up	Monocarboxylate transporter*
SNAP_00026364	up	P. Predicted protein - Physcomitrella patens subsp. patens**
NCBI_GNO_11200011	down	In phosphorous-containing anhydrides. Starch and sucrose metabolism,In phosphorous-containing anhydrides. Folate biosynthesis,Serine/threonine protein kinase*
estExt_fgenesh1_pg.C_1130025	up	N-methyl-D-aspartate receptor glutamate-binding subunit*
PASA_GEN_11300019	down	Phosphogluconate dehydrogenase (decarboxylating). Pentose phosphate pathway,6-phosphogluconate dehydrogenase*
PASA_GEN_11300008	down	unknown
NCBI_GNO_11400013	down	unknown
NCBI_GNO_11400014	down	unknown
PASA_GEN_11400013	up	unknown
PASA_GEN_11400014	down	Gamma-glutamyltransferase. Cyanoamino acid metabolism,Gamma-glutamyltransferase. Taurine and hypotaurine metabolism,Gamma-glutamyltransferase. Glutathione metabolism,Gamma-glutamyltransferase. Selenoamino acid metabolism,Gamma-glutamyltransferase. Prostaglandin and leukotriene metabolism,Gamma-glutamyltransferase*
fgenesh1_pg.C_scaffold_114000030	down	Gamma-glutamyltransferase*
NCBI_GNO_11500021	down	Uncharacterized conserved protein. contains laminin. cadherin and EGF domains*
fgenesh1_pg.C_scaffold_115000049	up	HMG-box transcription factor*
NCBI_GNO_11600054	up	Permease of the major facilitator superfamily*
PASA_GEN_11700004	up	unknown
fgenesh1_pg.C_scaffold_12000035	up	UDP-glucuronosyl and UDP-glucosyl transferase*
fgenesh1_pm.C_scaffold_12000016	down	Protein arginine N-methyltransferase PRMT1 and related enzymes*
e_gw1.12.48.1	down	Sodium-neurotransmitter symporter*
SNAP_00006756	up	C-type lectin*
fgenesh1_pg.C_scaffold_12000260	down	unknown
NCBI_GNO_1200240	down	Chitinase*
e_gw1.12.455.1	up	Acyl-CoA reductase*
SNAP_00006631	up	unknown
fgenesh1_pg.C_scaffold_12000102	up	unknown
NCBI_GNO_1200122	down	P. Putative uncharacterized protein - Burkholderia mallei 2002721280**
fgenesh1_pg.C_scaffold_120000041	down	unknown
PASA_GEN_12000018	down	unknown
NCBI_GNO_12000047	up	unknown
PASA_GEN_12100018	down	Dopamine beta-monooxygenase*
fgenesh1_pg.C_scaffold_121000064	up	Fibroblast/platelet-derived growth factor receptor and related receptor tyrosine kinases*
NCBI_GNO_12200014	up	Membrane alanine aminopeptidase. Glutathione metabolism,Puromycin-sensitive aminopeptidase and related aminopeptidases*
PASA_GEN_12300006	down	Cyclin-dependent kinase inhibitor*
PASA_GEN_12300002	down	unknown
NCBI_GNO_12300021	down	P. Cuticle structural protein PCP16.7, post-ecdysial - Tenebrio molitor (Yellow mealworm)**
SNAP_00027396	down	P. Cuticle structural protein PCP16.7, post-ecdysial - Tenebrio molitor (Yellow mealworm)**
SNAP_00027400	down	P. Cuticle structural protein PCP16.7, post-ecdysial - Tenebrio molitor (Yellow mealworm)**
fgenesh1_pg.C_scaffold_123000008	down	unknown
estExt_fgenesh1_pg.C_1230009	down	Serine/threonine protein kinase*
NCBI_GNO_12300016	down	P. Cuticle structural protein PCP16.7, post-ecdysial - Tenebrio molitor (Yellow mealworm)**
NCBI_GNO_12300019	down	unknown
NCBI_GNO_12300020	down	DNA-directed RNA polymerase. RNA polymerase,DNA-directed RNA polymerase. Purine metabolism,DNA-directed RNA polymerase. Pyrimidine metabolism,SNF2 family DNA-dependent ATPase*
PASA_GEN_12300009	down	SNF2 family DNA-dependent ATPase*
SNAP_00027549	up	unknown
PASA_GEN_12600004	up	Permease of the major facilitator superfamily*
NCBI_GNO_12700047	up	unknown
fgenesh1_pg.C_scaffold_129000038	down	Deoxyhypusine synthase*
SNAP_00027862	down	unknown
fgenesh1_pg.C_scaffold_129000053	up	Permease of the major facilitator superfamily*
estExt_fgenesh1_pg.C_130001	down	P. Hemoglobin - Daphnia magna**
fgenesh1_pg.C_scaffold_13000015	down	Insect cuticle protein***
NCBI_GNO_1300035	up	Cytochrome P450 CYP2 subfamily*
estExt_Genewise1.C_130035	up	Cytochrome P450 CYP2 subfamily*
e_gw1.13.417.1	up	Ca2+/calmodulin-dependent protein kinase kinase beta and related serine/threonine protein kinases*
NCBI_GNO_1300044	down	Chromatin remodeling complex WSTF-ISWI. large subunit (contains heterochromatin localization. PHD and BROMO domains)*
NCBI_GNO_1300058	down	unknown
fgenesh1_pg.C_scaffold_13000076	up	unknown
SNAP_00007189	up	Collagens (type IV and type XIII). and related proteins*
fgenesh1_pg.C_scaffold_13000079	up	unknown
estExt_fgenesh1_pg.C_130119	up	P. Hemoglobin - Daphnia magna**
NCBI_GNO_1300139	up	Insect cuticle protein***
NCBI_GNO_1300158	down	Single-stranded DNA-binding replication protein A (RPA). large (70 kD) subunit and related ssDNA-binding proteins*
NCBI_GNO_1300170	up	Chitinase*
NCBI_GNO_1300173	up	Chitin binding protein, peritrophin-A***
gw1.13.300.1	up	Transcription factor. contains HOX domain*
NCBI_GNO_1300251	up	Cysteine endopeptidases. ,Cysteine proteinase Cathepsin L*
NCBI_GNO_1300321	up	Sodium-neurotransmitter symporter*
fgenesh1_pg.C_scaffold_13000064	up	unknown
e_gw1.13.56.1	down	Predicted transporter (major facilitator superfamily)*
estExt_Genewise1Plus.C_130083	up	Glucose dehydrogenase/choline dehydrogenase/mandelonitrile lyase (GMC oxidoreductase family)*
estExt_fgenesh1_pg.C_130120	up	P. 2-domain hemoglobin protein subunit (Fragment) - Daphnia spinulata**
gw1.13.374.1	up	Programmed cell death 8 (apoptosis-inducing factor)*
estExt_fgenesh1_pg.C_130171	up	unintegrated***
estExt_fgenesh1_pg.C_130173	up	Globins and related hemoproteins*
PASA_GEN_1300061	down	P. AGAP004731-PA - Anopheles gambiae (African malaria mosquito)**
SNAP_00007352	up	Collagens (type IV and type XIII). and related proteins*
fgenesh1_pg.C_scaffold_13000235	up	P. Putative uncharacterized protein - Stigmatella aurantiaca DW4/3-1**
NCBI_GNO_1300266	up	P. AGAP004726-PA - Anopheles gambiae (African malaria mosquito)**
NCBI_GNO_1300278	up	Unspecific monooxygenase. Tryptophan metabolism,Unspecific monooxygenase. Fatty acid metabolism,Unspecific monooxygenase. gamma-Hexachlorocyclohexane degradation,Cytochrome P450 CYP2 subfamily*
SNAP_00007429	down	Serine/threonine protein kinase*
fgenesh1_pg.C_scaffold_13000319	up	Glucose dehydrogenase/choline dehydrogenase/mandelonitrile lyase (GMC oxidoreductase family)*
e_gw1.13.194.1	up	Choline dehydrogenase. Glycine. serine and threonine metabolism,Glucose dehydrogenase/choline dehydrogenase/mandelonitrile lyase (GMC oxidoreductase family)*
SNAP_00007455	up	Choline dehydrogenase. Glycine. serine and threonine metabolism,Glucose dehydrogenase/choline dehydrogenase/mandelonitrile lyase (GMC oxidoreductase family)*
fgenesh1_pg.C_scaffold_13000323	up	Glucose dehydrogenase/choline dehydrogenase/mandelonitrile lyase (GMC oxidoreductase family)*
fgenesh1_pg.C_scaffold_13000328	up	RNA polymerase II. large subunit*
PASA_GEN_1300109	up	RNA polymerase II. large subunit*
NCBI_GNO_1300332	up	RNA polymerase II. large subunit*
gw1.13.110.1	up	FOG: Ankyrin repeat*
e_gw1.13.277.1	up	Trans-pentaprenyltransferase. Sterol biosynthesis,Geranylgeranyl pyrophosphate synthase/Polyprenyl synthetase*
estExt_fgenesh1_pg.C_13010002	up	unknown
fgenesh1_pg.C_scaffold_132000035	up	unknown
estExt_fgenesh1_pg.C_13290001	down	FOG: Immunoglobin and related proteins*
PASA_GEN_13400004	down	unknown
NCBI_GNO_13500014	up	Ras1 guanine nucleotide exchange factor*
NCBI_GNO_1350400001	up	E3 ubiquitin protein ligase*
NCBI_GNO_13600013	up	Zn-finger protein*
PASA_GEN_13800019	up	Uncharacterized conserved protein*
SNAP_00028508	up	FOG: Kazal-type serine protease inhibitor domain*
NCBI_GNO_13800027	down	Meprin A metalloprotease*
fgenesh1_pg.C_scaffold_138000040	up	Neurexin IV*
gw1.14.278.1	down	P. Runx1 (Aml1) - Aedes aegypti (Yellowfever mosquito)**
NCBI_GNO_1400111	up	unknown
fgenesh1_pg.C_scaffold_14000110	down	unknown
SNAP_00007797	down	Alpha-1.4-N-acetylglucosaminyltransferase*
SNAP_00007799	down	Galactosyltransferases*
SNAP_00007800	down	Alpha-1.4-N-acetylglucosaminyltransferase*
fgenesh1_pg.C_scaffold_14000181	up	C-type lectin*
SNAP_00007826	up	RNA polymerase II. large subunit*
e_gw1.14.180.1	down	Tandem pore domain K+ channel*
SNAP_00007839	down	unintegrated***
PASA_GEN_1400038	up	Collagens (type IV and type XIII). and related proteins*
fgenesh1_pg.C_scaffold_14000237	down	Nuclear pore complex. Nup98 component (sc Nup145/Nup100/Nup116)*
PASA_GEN_1400044	down	P. Putative cuticle protein (Fragment) - Artemia sanfranciscana (Brine shrimp) (Artemia franciscana)**
NCBI_GNO_1400330	up	Choline dehydrogenase. Glycine. serine and threonine metabolism,Glucose dehydrogenase/choline dehydrogenase/mandelonitrile lyase (GMC oxidoreductase family)*
NCBI_GNO_1400331	up	Choline dehydrogenase. Glycine. serine and threonine metabolism,Glucose dehydrogenase/choline dehydrogenase/mandelonitrile lyase (GMC oxidoreductase family)*
e_gw1.14.336.1	up	Nuclear 5'-3' exoribonuclease-interacting protein. Rai1p*
fgenesh1_pg.C_scaffold_14000321	up	RNA polymerase II. large subunit*
NCBI_GNO_1400077	up	Cytochrome P450 CYP2 subfamily*
SNAP_00007609	up	P. Putative uncharacterized protein - Wolbachia pipientis wMel**
NCBI_GNO_1400212	down	Galactoside 3-fucosyltransferase. ,Fucosyltransferase*
fgenesh1_pg.C_scaffold_14000173	down	O-acetyltransferase*
SNAP_00007807	up	RNA polymerase II. large subunit*
PASA_GEN_1400119	down	FOG: Low-complexity*
SNAP_00007851	up	Collagens (type IV and type XIII). and related proteins*
PASA_GEN_1400124	up	RNA polymerase II. large subunit*
estExt_fgenesh1_pg.C_140226	up	Collagens (type IV and type XIII). and related proteins*
fgenesh1_pg.C_scaffold_14000229	up	unknown
NCBI_GNO_1400336	down	unknown
SNAP_00007942	down	unknown
SNAP_00007943	down	unknown
PASA_GEN_1400146	up	unknown
fgenesh1_pg.C_scaffold_14000323	up	unknown
NCBI_GNO_1400356	up	unknown
fgenesh1_pg.C_scaffold_1416000002	up	FOG: 7 transmembrane receptor*
NCBI_GNO_14400017	down	Uncharacterized conserved protein*
NCBI_GNO_14500050	up	unknown
NCBI_GNO_14500074	up	C-type lectin fold***
estExt_fgenesh1_pg.C_1460011	down	unintegrated***
SNAP_00007994	down	unknown
NCBI_GNO_1500113	up	unknown
fgenesh1_pg.C_scaffold_15000185	down	Serine/threonine protein kinase and endoribonuclease ERN1/IRE1. sensor of the unfolded protein response pathway*
PASA_GEN_1500180	down	Predicted acyltransferase*
NCBI_GNO_1500242	down	Glutamate-gated kainate-type ion channel receptor subunit GluR5 and related subunits*
SNAP_00008321	down	Carboxylesterase and related proteins*
PASA_GEN_1500014	up	Ribonuclease H*
PASA_GEN_1500041	up	unknown
NCBI_GNO_1500106	down	unknown
NCBI_GNO_1500237	down	unknown
PASA_GEN_1500203	up	unknown
SNAP_00008328	down	FOG: Immunoglobin and related proteins*
SNAP_00008329	down	FOG: Immunoglobin and related proteins*
PASA_GEN_15100001	down	P. Putative uncharacterized protein - Aedes aegypti (Yellowfever mosquito)**
PASA_GEN_15500005	up	P. RE24790p - Drosophila melanogaster (Fruit fly)**
PASA_GEN_15500016	down	unknown
NCBI_GNO_15500009	up	Complement C1q protein***
SNAP_00008553	down	unknown
NCBI_GNO_1600176	down	unknown
PASA_GEN_1600114	up	unknown
NCBI_GNO_1600206	up	unknown
NCBI_GNO_1600207	up	G protein-coupled receptors*
estExt_fgenesh1_kg.C_160017	up	P. Ferritin - Daphnia pulex (Water flea)**
PASA_GEN_1600127	down	unknown
gw1.16.191.1	down	FOG: Zn-finger*
PASA_GEN_1600012	up	P. Putative uncharacterized protein - Culex quinquefasciatus (Southern house mosquito)**
e_gw1.16.87.1	down	Synaptic vesicle transporter SVOP and related transporters (major facilitator superfamily)*
fgenesh1_pg.C_scaffold_16000082	up	Tumour necrosis factor-like***
SNAP_00008444	up	Microtubule-associated protein*
SNAP_00008448	up	ER-Golgi vesicle-tethering protein p115*
NCBI_GNO_1600099	down	Disintegrin metalloproteinases with thrombospondin repeats*
PASA_GEN_1600083	down	Dual specificity phosphatase*
fgenesh1_pg.C_scaffold_16000111	down	von Willebrand factor and related coagulation proteins*
NCBI_GNO_1600198	up	unknown
PASA_GEN_1600049	up	Complement C1q protein***
SNAP_00030093	down	unknown
SNAP_00030101	down	unknown
fgenesh1_pm.C_scaffold_162000001	up	Fibroblast/platelet-derived growth factor receptor and related receptor tyrosine kinases*
fgenesh1_pg.C_scaffold_162000006	up	unknown
SNAP_00030032	up	unknown
fgenesh1_pg.C_scaffold_165000014	up	unknown
PASA_GEN_16600001	up	unknown
PASA_GEN_16600008	up	unknown
NCBI_GNO_1700007	down	P. Putative uncharacterized protein - Aedes aegypti (Yellowfever mosquito)**
NCBI_GNO_1700008	down	P. Putative uncharacterized protein - Aedes aegypti (Yellowfever mosquito)**
fgenesh1_pg.C_scaffold_17000053	down	mRNA-binding protein Encore*
NCBI_GNO_1700115	down	unknown
NCBI_GNO_1700177	up	Phytanoyl-CoA dioxygenase. ,Peroxisomal phytanoyl-CoA hydroxylase*
PASA_GEN_1700121	up	Fasciclin and related adhesion glycoproteins*
NCBI_GNO_1700272	up	4-coumarate--CoA ligase. Flavonoids. stilbene and lignin biosynthesis,Acyl-CoA synthetase*
e_gw1.17.262.1	up	Fatty acyl-CoA elongase/Polyunsaturated fatty acid specific elongation enzyme*
NCBI_GNO_1700311	up	FOG: Immunoglobulin C-2 Type/fibronectin type III domains*
NCBI_GNO_1700343	up	Complement C1q protein***
PASA_GEN_1700151	down	P. AGAP000013-PA - Anopheles gambiae (African malaria mosquito)**
estExt_fgenesh1_pg.C_170376	down	unknown
NCBI_GNO_1700002	down	P. Putative uncharacterized protein - Aedes aegypti (Yellowfever mosquito)**
SNAP_00008721	down	P. Putative uncharacterized protein - Aedes aegypti (Yellowfever mosquito)**
NCBI_GNO_1700015	up	P. Putative uncharacterized protein - Aedes aegypti (Yellowfever mosquito)**
NCBI_GNO_1700016	up	P. Putative uncharacterized protein - Aedes aegypti (Yellowfever mosquito)**
fgenesh1_pg.C_scaffold_17000030	up	unknown
NCBI_GNO_1700043	up	Trypsin*
e_gw1.17.94.1	up	P. CG12621-PA - Drosophila melanogaster (Fruit fly)**
PASA_GEN_1700070	down	P. Cuticle protein - Culex quinquefasciatus (Southern house mosquito)**
estExt_Genewise1.C_170099	up	P. Hemoglobin - Daphnia magna**
fgenesh1_pg.C_scaffold_17000118	up	GPCR, rhodopsin-like***
NCBI_GNO_1700146	up	Glutamate-gated kainate-type ion channel receptor subunit GluR5 and related subunits*
gw1.17.231.1	up	FOG: Zn-finger*
SNAP_00008907	up	Tumour necrosis factor-like***
NCBI_GNO_1700185	up	unknown
estExt_fgenesh1_pg.C_170371	down	unknown
SNAP_00009117	down	unknown
NCBI_GNO_1700368	down	P. Putative uncharacterized protein - Acinetobacter sp. (strain ADP1)**
fgenesh1_pg.C_scaffold_170000019	down	unknown
PASA_GEN_17300004	up	Globins and related hemoproteins*
estExt_fgenesh1_pg.C_1730021	up	P. Putative uncharacterized protein - Wolbachia pipientis wMel**
NCBI_GNO_17300025	down	P. Predicted protein (Fragment) - Nematostella vectensis (Starlet sea anemone)**
fgenesh1_pg.C_scaffold_173000044	down	Galactoside 3-fucosyltransferase. ,Fucosyltransferase*
e_gw1.173.15.1	down	Galactoside 3(4)-L-fucosyltransferase. Blood group glycolipid biosynthesis - neolact series,Galactoside 3(4)-L-fucosyltransferase. Globoside metabolism,Galactoside 3(4)-L-fucosyltransferase. Blood group glycolipid biosynthesis - lact series,Fucosyltransferase*
estExt_fgenesh1_pg.C_1740003	up	Serine/threonine protein kinase and endoribonuclease ERN1/IRE1. sensor of the unfolded protein response pathway*
NCBI_GNO_1800009	up	Myosin class II heavy chain*
NCBI_GNO_1800010	up	unknown
fgenesh1_pg.C_scaffold_18000030	down	unknown
SNAP_00009243	down	Tetraspanin family integral membrane protein*
SNAP_00009251	up	unknown
PASA_GEN_1800029	up	unknown
PASA_GEN_1800113	up	unknown
PASA_GEN_1800032	up	Insulin-like***
SNAP_00009362	up	unknown
estExt_Genewise1Plus.C_180185	down	Sulfotransferase*
estExt_fgenesh1_pg.C_180266	up	Myosin class II heavy chain*
fgenesh1_pg.C_scaffold_18000267	up	Cytoskeleton-associated protein and related proteins*
NCBI_GNO_1800334	up	Predicted E3 ubiquitin ligase*
estExt_fgenesh1_pg.C_180341	up	Hexosyltransferases. O-Glycans biosynthesis,Hexosyltransferases. Fructose and mannose metabolism,Hexosyltransferases. Peptidoglycan biosynthesis,Hexosyltransferases. Sphingoglycolipid metabolism,Hexosyltransferases. Blood group glycolipid biosynthesis - lact series,Hexosyltransferases. Blood group glycolipid biosynthesis - neolact series,Hexosyltransferases. Glycerolipid metabolism,Hexosyltransfe…
SNAP_00009617	down	Galactosylceramide sulfotransferase. Sphingoglycolipid metabolism*
fgenesh1_pg.C_scaffold_18000036	up	unintegrated***
SNAP_00009234	up	Collagens (type IV and type XIII). and related proteins*
fgenesh1_pg.C_scaffold_18000074	up	Iron/ascorbate family oxidoreductases*
NCBI_GNO_1800083	up	Iron/ascorbate family oxidoreductases*
NCBI_GNO_1800105	up	unknown
PASA_GEN_1800040	down	unknown
estExt_fgenesh1_pg.C_180152	up	Triacylglycerol lipase. Glycerolipid metabolism,Triglyceride lipase-cholesterol esterase*
PASA_GEN_1800048	up	C-4 sterol methyl oxidase*
PASA_GEN_1800053	up	Carbonyl reductase (NADPH). Prostaglandin and leukotriene metabolism,Reductases with broad range of substrate specificities*
PASA_GEN_1800063	up	unknown
PASA_GEN_1800077	down	unknown
SNAP_00009601	up	unknown
e_gw1.18.34.1	up	Alpha-1.4-N-acetylglucosaminyltransferase*
e_gw1.182.39.1	down	Wnt family of developmental regulators*
estExt_fgenesh1_pg.C_18220001	down	Projectin/twitchin and related proteins*
estExt_fgenesh1_pg.C_1830012	up	Predicted flavoprotein*
NCBI_GNO_18300021	up	EGL-Nine (EGLN) protein*
NCBI_GNO_18300040	down	Predicted lipoprotein*
PASA_GEN_18300006	up	unknown
e_gw1.183.70.1	up	EGL-Nine (EGLN) protein*
gw1.183.76.1	down	Predicted methyltransferase*
SNAP_00031300	down	Chitinase*
fgenesh1_pg.C_scaffold_186000007	up	Transcription factor BarH and related HOX domain proteins*
NCBI_GNO_18700050	up	unknown
fgenesh1_pg.C_scaffold_187000051	up	unknown
PASA_GEN_18700026	up	Collagens (type IV and type XIII). and related proteins*
SNAP_00031417	up	unintegrated***
NCBI_GNO_18700011	up	unintegrated***
estExt_Genewise1.C_1870040	up	P. GA21130-PA (Fragment) - Drosophila pseudoobscura (Fruit fly)**
NCBI_GNO_18700047	up	unintegrated***
estExt_fgenesh1_pg.C_1870048	down	unknown
estExt_fgenesh1_pg.C_190080	down	unknown
e_gw1.19.90.1	up	FOG: Leucine rich repeat*
PASA_GEN_1900097	up	P. Predicted protein - Nematostella vectensis (Starlet sea anemone)**
NCBI_GNO_19100020	up	Triglyceride lipase-cholesterol esterase*
e_gw1.192.10.1	up	P. Pupal cuticle protein 78E, putative - Aedes aegypti (Yellowfever mosquito)**
PASA_GEN_19200005	up	Uncharacterized conserved protein*
gw1.193.18.1	down	Low-density lipoprotein receptors containing Ca2+-binding EGF-like domains*
NCBI_GNO_193600001	down	Beta-N-acetylhexosaminidase. N-Glycan degradation,Beta-N-acetylhexosaminidase. Aminosugars metabolism,Beta-N-acetylhexosaminidase. Globoside metabolism,Beta-N-acetylhexosaminidase. Sphingoglycolipid metabolism,Beta-N-acetylhexosaminidase. Glycosaminoglycan degradation,Beta-N-acetylhexosaminidase*
NCBI_GNO_0200024	up	FOG: Kazal-type serine protease inhibitor domain*
estExt_fgenesh1_pg.C_20119	down	Nuclear receptors of the nerve growth factor-induced protein B type*
estExt_fgenesh1_pg.C_20230	down	Nucleolar GTPase/ATPase p130*
NCBI_GNO_0200204	up	beta-1.6-N-acetylglucosaminyltransferase. contains WSC domain*
NCBI_GNO_0200381	up	unintegrated***
gw1.2.298.1	up	Transforming growth factor beta. bone morphogenetic protein and related proteins*
NCBI_GNO_0200015	down	Synaptic vesicle transporter SVOP and related transporters (major facilitator superfamily)*
fgenesh1_pg.C_scaffold_2000027	up	Chromodomain-helicase DNA-binding protein*
fgenesh1_pg.C_scaffold_2000165	up	unknown
e_gw1.2.606.1	up	FOG: Immunoglobulin C-2 Type/fibronectin type III domains*
estExt_Genewise1Plus.C_20178	up	Uncharacterized conserved protein. contains WD40 repeats*
NCBI_GNO_0200405	up	unintegrated***
estExt_fgenesh1_pg.C_20600	down	Elongation factor G*
fgenesh1_pg.C_scaffold_20000038	up	H/ACA small nucleolar RNP component GAR1*
NCBI_GNO_2000163	up	Transcription initiation factor TFIID. subunit BDF1 and related bromodomain proteins*
NCBI_GNO_2000166	up	ATP-dependent RNA helicase*
NCBI_GNO_2000053	down	Kynurenine aminotransferase. glutamine transaminase K*
estExt_fgenesh1_pg.C_200138	up	Sodium-neurotransmitter symporter*
PASA_GEN_2000071	up	unknown
e_gw1.20.205.1	up	Uncharacterized conserved protein*
fgenesh1_pg.C_scaffold_20000197	up	Karyopherin (importin) beta 1*
estExt_fgenesh1_pg.C_200234	up	FOG: RRM domain*
PASA_GEN_2000002	up	FOG: RRM domain*
estExt_Genewise1.C_20060001	up	Zinc-binding oxidoreductase*
e_gw1.207.29.1	up	Transcription factor. contains HOX domain*
e_gw1.21.171.1	up	Acting on paired donors. with incorporation or reduction of gamma-Hexachlorocyclohexane degradation,Acting on paired donors. with incorporation or reduction of Ascorbate and aldarate metabolism,Acting on paired donors. with incorporation or reduction of Flavonoids. stilbene and lignin biosynthesis,Acting on paired donors. with incorporation or reduction of Fluorene degradation,Cytochrome P450 CYP…
gw1.21.318.1	down	Nerve growth factor receptor TRKA and related tyrosine kinases*
NCBI_GNO_2100176	down	unknown
NCBI_GNO_2100217	up	unknown
PASA_GEN_2100116	up	Gelatinase A and related matrix metalloproteases*
SNAP_00010501	up	unknown
NCBI_GNO_21000017	down	Insect cuticle protein***
NCBI_GNO_21000021	down	Fibrillins and related proteins containing Ca2+-binding EGF-like domains*
e_gw1.210.8.1	down	Fibrillins and related proteins containing Ca2+-binding EGF-like domains*
NCBI_GNO_21200001	down	unknown
e_gw1.213.30.1	down	P. AGAP008310-PA - Anopheles gambiae (African malaria mosquito)**
PASA_GEN_21300003	down	M13 family peptidase*
PASA_GEN_21500002	up	unknown
estExt_fgenesh1_pg.C_2190012	up	P. Lysozyme (EC 3.2.1.17) - Bartonella henselae (Rochalimaea henselae)**
PASA_GEN_21900012	up	Neutral trehalase*
fgenesh1_pg.C_scaffold_22000027	up	unknown
PASA_GEN_2200021	up	FKBP-type peptidyl-prolyl cis-trans isomerase*
NCBI_GNO_2200078	up	Uncharacterized conserved protein*
PASA_GEN_2200006	up	Serine proteinase inhibitor (KU family) with thrombospondin repeats*
NCBI_GNO_22000004	down	Na+/K+ symporter*
NCBI_GNO_22000008	up	unknown
NCBI_GNO_22000019	up	P. Putative uncharacterized protein - Culex quinquefasciatus (Southern house mosquito)**
NCBI_GNO_22000005	up	H/ACA small nucleolar RNP component GAR1*
SNAP_00032619	up	ATP-dependent RNA helicase*
fgenesh1_pg.C_scaffold_220000007	up	FOG: RRM domain*
SNAP_00032621	up	ATP-dependent RNA helicase*
NCBI_GNO_22000007	up	Peroxisomal biogenesis protein peroxin*
NCBI_GNO_22000010	down	Chitinase*
e_gw1.220.23.1	down	unknown
fgenesh1_pg.C_scaffold_226000002	up	von Willebrand factor and related coagulation proteins*
SNAP_00010940	up	unintegrated***
SNAP_00010963	up	unintegrated***
PASA_GEN_2300036	up	unknown
SNAP_00011104	down	Basic region leucine zipper transcription factor*
estExt_fgenesh1_pg.C_230001	up	unknown
estExt_fgenesh1_pg.C_230002	up	unknown
SNAP_00010888	up	unknown
e_gw1.23.297.1	up	Beta amyloid precursor protein*
e_gw1.23.294.1	up	Serine proteinase inhibitor (KU family)*
NCBI_GNO_2300019	down	P. Putative uncharacterized protein (Fragment) - Caenorhabditis briggsae**
fgenesh1_pg.C_scaffold_23000029	down	Glucan 1.4-alpha-glucosidase. Starch and sucrose metabolism,von Willebrand factor and related coagulation proteins*
NCBI_GNO_2300041	down	unknown
NCBI_GNO_2300056	up	unintegrated***
NCBI_GNO_2300057	up	P. Putative uncharacterized protein - Aedes aegypti (Yellowfever mosquito)**
NCBI_GNO_2300058	up	Collagens (type IV and type XIII). and related proteins*
NCBI_GNO_2300065	up	unintegrated***
estExt_Genewise1.C_230083	up	Permease of the major facilitator superfamily*
PASA_GEN_2300022	up	unknown
PASA_GEN_2300107	down	unknown
estExt_Genewise1Plus.C_230170	up	Uncharacterized conserved protein*
e_gw1.23.22.1	down	Synaptic vesicle transporter SVOP and related transporters (major facilitator superfamily)*
estExt_fgenesh1_pg.C_240051	down	P. CG4385-PB, isoform B - Drosophila melanogaster (Fruit fly)**
fgenesh1_pg.C_scaffold_24000053	down	P. Putative uncharacterized protein - Culex quinquefasciatus (Southern house mosquito)**
NCBI_GNO_2400180	up	unknown
gw1.24.83.1	up	G protein signaling regulators*
PASA_GEN_2400080	up	S. UPF0389 protein GA21628 - Drosophila pseudoobscura (Fruit fly)**
fgenesh1_pg.C_scaffold_24000248	up	S. UPF0389 protein GA21628 - Drosophila pseudoobscura (Fruit fly)**
NCBI_GNO_2400240	down	F-actin binding protein. regulates actin cytoskeletal organization*
NCBI_GNO_2400084	up	Phospholipid scramblase*
NCBI_GNO_2400119	up	G protein-coupled receptor*
e_gw1.24.335.1	down	Beta-1.4-mannosyl-glycoprotein beta-1.4-N-acetylglucosaminyltransferase. N-Glycans biosynthesis*
gw1.24.8.1	down	Voltage-gated K+ channel KCNB/KCNC*
PASA_GEN_2400052	up	Low-density lipoprotein receptors containing Ca2+-binding EGF-like domains*
PASA_GEN_2400054	up	Low-density lipoprotein receptors containing Ca2+-binding EGF-like domains*
e_gw1.24.161.1	down	Membrane dipeptidase. ,Renal dipeptidase*
NCBI_GNO_2400144	up	Low-density lipoprotein receptors containing Ca2+-binding EGF-like domains*
NCBI_GNO_2400145	up	Low-density lipoprotein receptors containing Ca2+-binding EGF-like domains*
PASA_GEN_2400149	up	Low-density lipoprotein receptors containing Ca2+-binding EGF-like domains*
PASA_GEN_2400151	up	unknown
PASA_GEN_2400153	up	Serine/threonine protein kinase and endoribonuclease ERN1/IRE1. sensor of the unfolded protein response pathway*
fgenesh1_pg.C_scaffold_24000185	down	Serine/threonine protein kinase and endoribonuclease ERN1/IRE1. sensor of the unfolded protein response pathway*
fgenesh1_pg.C_scaffold_24000229	down	unknown
e_gw1.245.13.1	down	P. AGAP001705-PA (Fragment) - Anopheles gambiae (African malaria mosquito)**
PASA_GEN_24900001	down	Serine endopeptidases. ,Trypsin*
NCBI_GNO_2500013	up	Leucine rich repeat proteins. some proteins contain F-box*
fgenesh1_pg.C_scaffold_25000031	up	Complement C1q protein***
estExt_Genewise1.C_250047	up	P. LOC553299 protein (Fragment) - Danio rerio (Zebrafish) (Brachydanio rerio)**
SNAP_00011581	down	UDP-glucuronosyl and UDP-glucosyl transferase*
fgenesh1_pg.C_scaffold_25000125	up	Extracellular matrix protein slit. contains leucine-rich and EGF-like repeats*
NCBI_GNO_2500162	up	Monocarboxylate transporter*
SNAP_00011680	up	unknown
e_gw1.25.248.1	up	Permease of the major facilitator superfamily*
fgenesh1_pm.C_scaffold_25000045	up	P. Chromosome 11 SCAF13831, whole genome shotgun sequence. (Fragment) - Tetraodon nigroviridis (Green puffer)**
PASA_GEN_2500159	up	unknown
PASA_GEN_2500163	up	Peroxidase. Flavonoids. stilbene and lignin biosynthesis,Peroxidase. Phenylalanine metabolism,Peroxidase. Methane metabolism,Peroxidase/oxygenase*
PASA_GEN_2500070	up	unknown
estExt_fgenesh1_pg.C_250281	up	Neurexin IV*
fgenesh1_pg.C_scaffold_25000284	down	Trypsin*
PASA_GEN_2500189	up	Trypsin. ,Trypsin*
fgenesh1_pg.C_scaffold_25000318	down	von Willebrand factor and related coagulation proteins*
PASA_GEN_2500112	up	Synaptic vesicle transporter SVOP and related transporters (major facilitator superfamily)*
e_gw1.25.189.1	up	Chitin synthase/hyaluronan synthase (glycosyltransferases)*
estExt_fgenesh1_pg.C_250122	down	unknown
PASA_GEN_2500042	up	C-type lectin*
SNAP_00011737	down	Galactosyltransferases*
PASA_GEN_2500194	up	unknown
PASA_GEN_25200006	down	Carboxylesterase. ,Carboxylesterase and related proteins*
estExt_Genewise1Plus.C_260085	up	P. Predicted protein - Nematostella vectensis (Starlet sea anemone)**
PASA_GEN_2600051	up	Uncharacterized conserved protein*
e_gw1.26.30.1	down	FOG: Zn-finger*
PASA_GEN_26200010	down	4-hydroxyphenylpyruvate dioxygenase. Tyrosine metabolism,4-hydroxyphenylpyruvate dioxygenase. Phenylalanine metabolism,4-hydroxyphenylpyruvate dioxygenase*
e_gw1.262.21.1	down	Acyl-CoA reductase*
fgenesh1_pg.C_scaffold_28000015	down	Glutamate-gated kainate-type ion channel receptor subunit GluR5 and related subunits*
SNAP_00012491	up	unknown
gw1.28.41.1	up	Acting on ester bonds. ,Glucose-repressible alcohol dehydrogenase transcriptional effector CCR4 and related proteins*
NCBI_GNO_2800097	up	unknown
PASA_GEN_2800111	down	Bestrophin (Best vitelliform macular dystrophy-associated protein)*
SNAP_00012635	down	unknown
e_gw1.28.285.1	down	P. Putative uncharacterized protein - Aedes aegypti (Yellowfever mosquito)**
gw1.28.264.1	down	Serine proteinase inhibitor (KU family) with thrombospondin repeats*
fgenesh1_pg.C_scaffold_28000032	down	RNA-binding protein ELAV/HU (RRM superfamily)*
NCBI_GNO_2800029	down	Serine/threonine protein kinase*
NCBI_GNO_2800111	up	Bestrophin (Best vitelliform macular dystrophy-associated protein)*
SNAP_00012581	down	unknown
estExt_fgenesh1_pg.C_2830001	down	unknown
e_gw1.285.13.1	up	Bestrophin (Best vitelliform macular dystrophy-associated protein)*
PASA_GEN_28500005	up	unknown
PASA_GEN_2900011	up	unknown
NCBI_GNO_2900022	down	unknown
e_gw1.29.66.1	up	Transcription factor BLIMP-1/PRDI-BF1. contains C2H2-type Zn-finger and SET domains*
NCBI_GNO_2900033	down	unknown
e_gw1.29.98.1	down	P. CG2328-PA - Drosophila erecta (Fruit fly)**
SNAP_00012773	up	unknown
SNAP_00012808	up	unknown
fgenesh1_pg.C_scaffold_29000192	up	unintegrated***
PASA_GEN_2900126	up	Chymotrypsin. ,Trypsin*
PASA_GEN_2900069	up	Myosin ATPase. Purine metabolism,Myosin class II heavy chain*
estExt_fgenesh1_pg.C_290099	up	Trypsin*
NCBI_GNO_2900114	up	RNA polymerase II. large subunit*
SNAP_00012814	up	Myosin ATPase. Purine metabolism,ER-Golgi vesicle-tethering protein p115*
e_gw1.29.198.1	down	Trypsin*
gw1.29.208.1	down	Serine endopeptidases. ,Trypsin*
PASA_GEN_2900130	up	Chymotrypsin. ,Trypsin*
fgenesh1_pg.C_scaffold_291000010	down	P. Putative uncharacterized protein - Acinetobacter sp. (strain ADP1)**
PASA_GEN_29100005	down	P. TPR domain protein - Acaryochloris marina (strain MBIC 11017)**
NCBI_GNO_0300009	down	unknown
NCBI_GNO_0300040	down	unknown
NCBI_GNO_0300065	down	ER-Golgi vesicle-tethering protein p115*
estExt_fgenesh1_pg.C_30077	down	unknown
PASA_GEN_0300127	down	Predicted lipoprotein*
fgenesh1_pg.C_scaffold_3000172	up	Non voltage-gated ion channels (DEG/ENaC family)*
NCBI_GNO_0300164	up	Non voltage-gated ion channels (DEG/ENaC family)*
estExt_Genewise1Plus.C_30311	up	Disintegrin metalloproteinases with thrombospondin repeats*
fgenesh1_pg.C_scaffold_3000308	down	Histone H1*
PASA_GEN_0300230	down	unknown
fgenesh1_pg.C_scaffold_3000412	down	unknown
e_gw1.3.93.1	down	Galactoside 3-fucosyltransferase. ,Fucosyltransferase*
SNAP_00002084	up	unknown
SNAP_00002155	up	Low-density lipoprotein receptors containing Ca2+-binding EGF-like domains*
SNAP_00002163	down	Chitinase*
NCBI_GNO_0300452	up	Aquaporin (major intrinsic protein family)*
estExt_fgenesh1_pg.C_30002	down	Clathrin assembly protein AP180 and related proteins. contain ENTH domain*
estExt_fgenesh1_pg.C_30072	down	unknown
fgenesh1_pg.C_scaffold_3000079	down	unknown
estExt_fgenesh1_pg.C_30200	down	C-type lectin fold***
PASA_GEN_0300193	down	Histone H1*
estExt_fgenesh1_pg.C_30395	down	Chitinase*
estExt_fgenesh1_pg.C_30404	down	unknown
fgenesh1_pg.C_scaffold_3000438	up	unknown
estExt_fgenesh1_pg.C_30523	down	Chitinase*
PASA_GEN_0300294	up	Beta-TrCP (transducin repeats containing)/Slimb proteins*
NCBI_GNO_3000093	up	unknown
fgenesh1_pg.C_scaffold_30000177	down	Lipid exporter ABCA1 and related proteins. ABC superfamily*
fgenesh1_pg.C_scaffold_30000017	down	Predicted spermine/spermidine synthase*
NCBI_GNO_3000035	down	Na+/K+ symporter*
SNAP_00013015	up	Predicted E3 ubiquitin ligase. integral peroxisomal membrane protein*
NCBI_GNO_3000135	up	unknown
e_gw1.31.198.1	down	Transcription factor E2F/dimerization partner (TDP)*
fgenesh1_pg.C_scaffold_31000011	down	FOG: RCC1 domain*
fgenesh1_pg.C_scaffold_31000024	down	unknown
PASA_GEN_3100055	down	P. AGAP006705-PA - Anopheles gambiae (African malaria mosquito)**
NCBI_GNO_31400004	up	Exosomal 3'-5' exoribonuclease complex. subunit Rrp42*
NCBI_GNO_3200085	down	Alkaline phosphatase. gamma-Hexachlorocyclohexane degradation,Alkaline phosphatase. Folate biosynthesis,Alkaline phosphatase. Glycerolipid metabolism,Alkaline phosphatase*
e_gw1.32.248.1	up	unknown
NCBI_GNO_32700002	up	Collagens (type IV and type XIII). and related proteins*
SNAP_00034630	down	FOG: Leucine rich repeat*
PASA_GEN_3300022	up	C-type lectin*
SNAP_00013814	up	C-type lectin*
SNAP_00013749	up	C-type lectin*
fgenesh1_pg.C_scaffold_33000117	down	Transcription factor MEIS1 and related HOX domain proteins*
PASA_GEN_3300060	down	Predicted transporter/transmembrane protein*
PASA_GEN_33200004	down	P. Putative uncharacterized protein - Aedes aegypti (Yellowfever mosquito)**
e_gw1.332.13.1	down	Galactoside 3(4)-L-fucosyltransferase. Blood group glycolipid biosynthesis - neolact series,Galactoside 3(4)-L-fucosyltransferase. Globoside metabolism,Galactoside 3(4)-L-fucosyltransferase. Blood group glycolipid biosynthesis - lact series,Fucosyltransferase*
fgenesh1_pg.C_scaffold_332000009	down	P. Putative uncharacterized protein - Acinetobacter sp. (strain ADP1)**
PASA_GEN_33200006	down	C-type lectin*
gw1.332.8.1	up	Hypoxia-inducible factor 1/Neuronal PAS domain protein NPAS1*
fgenesh1_pg.C_scaffold_34000051	up	Carboxylesterase and related proteins*
NCBI_GNO_3400074	down	Carboxylesterase. ,Carboxylesterase and related proteins*
SNAP_00014040	up	unknown
e_gw1.344.1.1	up	Cysteine desulfurase NFS1*
e_gw1.35.172.1	up	Beta-transducin family (WD-40 repeat) protein*
e_gw1.35.84.1	up	Topoisomerase TOP1-interacting protein BTBD1*
NCBI_GNO_3500056	up	unknown
NCBI_GNO_35600010	down	Galactoside 3-fucosyltransferase. ,Fucosyltransferase*
SNAP_00034986	down	Galactoside 3-fucosyltransferase. ,Fucosyltransferase*
fgenesh1_kg.C_scaffold_36000002	up	Globins and related hemoproteins*
estExt_Genewise1.C_360108	up	4-aminobutyrate aminotransferase. Propanoate metabolism,4-aminobutyrate aminotransferase. Alanine and aspartate metabolism,4-aminobutyrate aminotransferase. beta-Alanine metabolism,4-aminobutyrate aminotransferase. Glutamate metabolism,4-aminobutyrate aminotransferase. Butanoate metabolism,4-aminobutyrate aminotransferase*
estExt_fgenesh1_pg.C_360123	down	unknown
estExt_fgenesh1_pg.C_360128	down	Peptidylglycine monooxygenase. ,Peptidylglycine alpha-amidating monooxygenase*
fgenesh1_pg.C_scaffold_36000166	up	unknown
PASA_GEN_3600057	down	C-type lectin fold***
PASA_GEN_3600060	down	P. Reverse transcriptase-like protein - Paralichthys olivaceus (Japanese flounder)**
SNAP_00014695	up	FOG: 7 transmembrane receptor*
fgenesh1_pg.C_scaffold_36000226	down	Ca2+-modulated nonselective cation channel polycystin*
PASA_GEN_3600071	down	Carbonate dehydratase. Nitrogen metabolism,Carbonic anhydrase*
SNAP_00014399	down	Tryptase. ,Trypsin*
fgenesh1_pg.C_scaffold_36000039	down	P. Putative uncharacterized protein (Fragment) - Xenopus laevis (African clawed frog)**
fgenesh1_pg.C_scaffold_36000042	up	P. Putative uncharacterized protein - Entamoeba dispar SAW760**
estExt_fgenesh1_pg.C_360132	up	Chymotrypsin C. ,Trypsin*
NCBI_GNO_3600148	up	unknown
PASA_GEN_3600050	up	unknown
fgenesh1_pg.C_scaffold_36000208	up	P. Ion channel nompc - Aedes aegypti (Yellowfever mosquito)**
PASA_GEN_3600067	down	Fibroblast/platelet-derived growth factor receptor and related receptor tyrosine kinases*
NCBI_GNO_3700032	up	Peroxidase. Flavonoids. stilbene and lignin biosynthesis,Peroxidase. Phenylalanine metabolism,Peroxidase. Methane metabolism,Peroxidase/oxygenase*
NCBI_GNO_3700037	up	Peroxidase. Flavonoids. stilbene and lignin biosynthesis,Peroxidase. Phenylalanine metabolism,Peroxidase. Methane metabolism,Peroxidase/oxygenase*
fgenesh1_pg.C_scaffold_37000079	down	Serine/threonine protein kinase and endoribonuclease ERN1/IRE1. sensor of the unfolded protein response pathway*
fgenesh1_pg.C_scaffold_37000081	down	P. Putative uncharacterized protein - Aedes aegypti (Yellowfever mosquito)**
SNAP_00014931	down	P. Putative uncharacterized protein - Aedes aegypti (Yellowfever mosquito)**
SNAP_00014969	down	S. Cuticle protein 7 (BcNCP15.0) - Blaberus craniifer (Death's head cockroach)**
SNAP_00035128	up	FOG: Zn-finger*
PASA_GEN_3900002	down	unknown
estExt_Genewise1.C_390093	down	Sterol reductase/lamin B receptor*
estExt_Genewise1.C_390163	up	Choline dehydrogenase. Glycine. serine and threonine metabolism,Glucose dehydrogenase/choline dehydrogenase/mandelonitrile lyase (GMC oxidoreductase family)*
NCBI_GNO_3900014	down	Basic region leucine zipper transcription factor*
fgenesh1_pg.C_scaffold_39000027	up	Fibrillarin and related nucleolar RNA-binding proteins*
NCBI_GNO_3900027	up	unknown
estExt_fgenesh1_pg.C_390031	up	ATP-dependent RNA helicase*
PASA_GEN_3900027	up	unknown
PASA_GEN_0400020	up	L-xylulose reductase. Pentose and glucuronate interconversions,Diacetyl reductase/L-xylulose reductase*
e_gw1.4.256.1	up	Sodium-neurotransmitter symporter*
fgenesh1_pg.C_scaffold_4000101	up	Trypsin. ,Trypsin*
SNAP_00002543	down	Serine/threonine protein kinase*
estExt_Genewise1Plus.C_40230	down	Phytoene desaturase*
NCBI_GNO_0400215	up	Hydroxyacylglutathione hydrolase. Pyruvate metabolism,Glyoxylase*
NCBI_GNO_0400220	up	Translation initiation factor 4F. ribosome/mRNA-bridging subunit (eIF-4G)*
PASA_GEN_0400293	up	Carbonate dehydratase. Nitrogen metabolism,Carbonic anhydrase*
fgenesh1_pg.C_scaffold_4000290	down	unknown
SNAP_00002744	down	Projectin/twitchin and related proteins*
PASA_GEN_0400317	down	von Willebrand factor and related coagulation proteins*
PASA_GEN_0400111	up	unknown
fgenesh1_pg.C_scaffold_4000340	up	Nuclear receptor coregulator SMRT/SMRTER. contains Myb-like domains*
NCBI_GNO_0400367	up	Acting on paired donors. with incorporation or reduction of gamma-Hexachlorocyclohexane degradation,Acting on paired donors. with incorporation or reduction of Ascorbate and aldarate metabolism,Acting on paired donors. with incorporation or reduction of Flavonoids. stilbene and lignin biosynthesis,Acting on paired donors. with incorporation or reduction of Fluorene degradation,Cytochrome P450 CYP…
NCBI_GNO_0400368	up	Acting on paired donors. with incorporation or reduction of gamma-Hexachlorocyclohexane degradation,Acting on paired donors. with incorporation or reduction of Ascorbate and aldarate metabolism,Acting on paired donors. with incorporation or reduction of Flavonoids. stilbene and lignin biosynthesis,Acting on paired donors. with incorporation or reduction of Fluorene degradation,Cytochrome P450 CYP…
NCBI_GNO_0400374	down	unknown
PASA_GEN_0400345	up	unintegrated***
e_gw1.4.592.1	up	P. Hemoglobin - Daphnia magna**
NCBI_GNO_0400438	up	unknown
SNAP_00002896	up	Globins and related hemoproteins*
fgenesh1_pg.C_scaffold_4000439	up	P. Hemoglobin - Daphnia magna**
PASA_GEN_0400138	down	Carbonate dehydratase. Nitrogen metabolism,Carbonic anhydrase*
fgenesh1_pg.C_scaffold_4000494	up	Speckle-type POZ protein SPOP and related proteins with TRAF. MATH and BTB/POZ domains*
e_gw1.4.975.1	up	Speckle-type POZ protein SPOP and related proteins with TRAF. MATH and BTB/POZ domains*
NCBI_GNO_0400523	up	unknown
NCBI_GNO_0400536	down	Actin regulatory proteins (gelsolin/villin family)*
e_gw1.4.98.1	up	Carbonic anhydrase*
SNAP_00002389	up	Predicted transporter*
SNAP_00002569	down	Sulfotransferases. ,Sulfotransferases*
PASA_GEN_0400067	down	(S)-2-hydroxy-acid oxidase. Glyoxylate and dicarboxylate metabolism,Glycolate oxidase*
gw1.4.961.1	down	Protein phosphatase 1. regulatory subunit. and related proteins*
NCBI_GNO_0400249	down	Acting on paired donors. with incorporation or reduction of gamma-Hexachlorocyclohexane degradation,Acting on paired donors. with incorporation or reduction of Ascorbate and aldarate metabolism,Acting on paired donors. with incorporation or reduction of Flavonoids. stilbene and lignin biosynthesis,Acting on paired donors. with incorporation or reduction of Fluorene degradation,Cytochrome P450 CYP…
SNAP_00002850	up	Predicted E3 ubiquitin ligase. integral peroxisomal membrane protein*
fgenesh1_pg.C_scaffold_4000413	down	unintegrated***
estExt_fgenesh1_pg.C_40414	down	Low-density lipoprotein receptors containing Ca2+-binding EGF-like domains*
NCBI_GNO_0400424	up	unknown
PASA_GEN_0400128	up	unknown
PASA_GEN_0400367	down	P. AGAP003012-PA (Fragment) - Anopheles gambiae (African malaria mosquito)**
PASA_GEN_0400389	up	Membrane alanine aminopeptidase. Glutathione metabolism,Puromycin-sensitive aminopeptidase and related aminopeptidases*
SNAP_00015677	up	ER-Golgi vesicle-tethering protein p115*
fgenesh1_pg.C_scaffold_40000166	up	unknown
fgenesh1_pg.C_scaffold_40000167	up	unknown
NCBI_GNO_4000177	up	unknown
SNAP_00015712	up	unknown
fgenesh1_pg.C_scaffold_40000021	up	unknown
fgenesh1_pg.C_scaffold_40000042	down	Splicing coactivator SRm160/300. subunit SRm300*
PASA_GEN_4000061	up	Collagens (type IV and type XIII). and related proteins*
e_gw1.40.42.1	down	P. AGAP011569-PA (Fragment) - Anopheles gambiae (African malaria mosquito)**
NCBI_GNO_4000147	up	unknown
NCBI_GNO_4000172	up	unknown
NCBI_GNO_4000182	down	UDP-glucuronosyltransferase. Porphyrin and chlorophyll metabolism,UDP-glucuronosyltransferase. Androgen and estrogen metabolism,UDP-glucuronosyltransferase. Starch and sucrose metabolism,UDP-glucuronosyltransferase. Pentose and glucuronate interconversions,UDP-glucuronosyl and UDP-glucosyl transferase*
SNAP_00015852	up	unknown
PASA_GEN_4200020	down	unknown
estExt_Genewise1Plus.C_420155	up	Caspase. apoptotic cysteine protease*
NCBI_GNO_4200004	up	Cation transport ATPase*
e_gw1.42.175.1	down	FOG: Zn-finger*
fgenesh1_pg.C_scaffold_4237000005	down	P. Chitin deacetylase 9 - Tribolium castaneum (Red flour beetle)**
e_gw1.43.170.1	down	S. Knirps-related protein (Nuclear receptor subfamily 0 group A membe 2) - Drosophila melanogaster (Fruit fly)**
PASA_GEN_4300118	up	unknown
fgenesh1_pg.C_scaffold_43000137	up	unknown
PASA_GEN_4300119	up	unknown
estExt_fgenesh1_pg.C_430020	up	unknown
SNAP_00016269	down	unknown
SNAP_00035590	up	Cathepsin L. ,Cysteine proteinase Cathepsin L*
SNAP_00016831	down	Na+-bile acid cotransporter*
PASA_GEN_4500022	up	FOG: Toll/interleukin receptor and related proteins containing LRR and TIR repeats*
estExt_fgenesh1_pg.C_450133	up	P. GA12191-PA (Fragment) - Drosophila pseudoobscura (Fruit fly)**
fgenesh1_kg.C_scaffold_452000001	up	Globins and related hemoproteins*
NCBI_GNO_452500001	up	unintegrated***
PASA_GEN_4600077	down	unknown
PASA_GEN_4600080	up	Predicted acyltransferase*
PASA_GEN_4600030	up	unknown
fgenesh1_pg.C_scaffold_46000144	up	unknown
PASA_GEN_4600041	down	Myosin class II heavy chain*
PASA_GEN_4600045	up	Structural maintenance of chromosome protein 2 (chromosome condensation complex Condensin. subunit E)*
NCBI_GNO_4600034	up	unknown
fgenesh1_pm.C_scaffold_46000013	up	4-aminobutyrate aminotransferase. Propanoate metabolism,4-aminobutyrate aminotransferase. Alanine and aspartate metabolism,4-aminobutyrate aminotransferase. beta-Alanine metabolism,4-aminobutyrate aminotransferase. Glutamate metabolism,4-aminobutyrate aminotransferase. Butanoate metabolism,4-aminobutyrate aminotransferase*
e_gw1.46.96.1	up	P. Helicase conserved C-terminal domain containing protein - Culex quinquefasciatus (Southern house mosquito)**
PASA_GEN_4600069	down	unknown
PASA_GEN_4600028	down	P. Putative uncharacterized protein - Aedes aegypti (Yellowfever mosquito)**
e_gw1.46.151.1	down	Transcription factor BarH and related HOX domain proteins*
estExt_fgenesh1_pg.C_470007	up	unknown
SNAP_00017154	up	P. Arylalkylamine N-acetyltransferase - Periplaneta americana (American cockroach)**
estExt_fgenesh1_pg.C_470019	up	Trypsin. ,Trypsin*
estExt_fgenesh1_pg.C_470029	down	Predicted lipoprotein*
SNAP_00017181	up	Collagens (type IV and type XIII). and related proteins*
estExt_Genewise1.C_4710009	up	Glutathione transferase. Glutathione metabolism,Glutathione S-transferase*
PASA_GEN_4800011	up	Very long-chain acyl-CoA synthetase/fatty acid transporter*
NCBI_GNO_4800004	down	Predicted seven transmembrane receptor - rhodopsin family*
NCBI_GNO_4800027	up	Glycerophosphoinositol inositolphosphodiesterase. ,Annexin*
PASA_GEN_4800008	down	Apolipoprotein D/Lipocalin*
PASA_GEN_4800010	down	unknown
NCBI_GNO_4800094	down	Ca2+/calmodulin-dependent protein kinase. EF-Hand protein superfamily*
estExt_Genewise1.C_490012	down	Mitochondrial carrier protein*
NCBI_GNO_4900118	up	unknown
NCBI_GNO_4900119	up	RNA helicase*
e_gw1.5.224.1	up	Serine proteinase inhibitor (KU family)*
PASA_GEN_0500179	up	unknown
NCBI_GNO_0500179	up	Peroxidase/oxygenase*
NCBI_GNO_0500236	up	Fructose-6-phosphate 2-kinase/fructose-2.6-biphosphatase*
e_gw1.5.663.1	up	FOG: Zn-finger*
fgenesh1_pg.C_scaffold_5000257	up	unknown
e_gw1.5.31.1	up	Uncharacterized conserved protein*
SNAP_00003127	down	Microtubule-associated proteins*
estExt_fgenesh1_kg.C_50005	up	Apolipoprotein D/Lipocalin*
NCBI_GNO_0500066	up	Apolipoprotein D/Lipocalin*
NCBI_GNO_0500067	up	Apolipoprotein D/Lipocalin*
NCBI_GNO_0500068	up	Apolipoprotein D/Lipocalin*
PASA_GEN_0500024	up	Apolipoprotein D/Lipocalin*
fgenesh1_pg.C_scaffold_5000129	down	Ribonuclease H*
PASA_GEN_0500056	up	unknown
estExt_Genewise1Plus.C_50281	up	Cytochrome P450 CYP4/CYP19/CYP26 subfamilies*
SNAP_00003403	up	unknown
PASA_GEN_0500079	up	Transcriptional repressors of the hairy/E(spl) family (contains HLH)*
e_gw1.5.389.1	up	Unspecific monooxygenase. Tryptophan metabolism,Unspecific monooxygenase. Fatty acid metabolism,Unspecific monooxygenase. gamma-Hexachlorocyclohexane degradation,Cytochrome P450 CYP2 subfamily*
PASA_GEN_5000006	up	cAMP-regulated guanine nucleotide exchange factor*
e_gw1.507.4.1	down	Dihydropteridine reductase DHPR/QDPR*
fgenesh1_pg.C_scaffold_51000001	up	Uncharacterized conserved protein*
fgenesh1_pg.C_scaffold_51000004	up	Collagens (type IV and type XIII). and related proteins*
estExt_fgenesh1_pg.C_510008	up	Gamma-butyrobetaine.2-oxoglutarate dioxygenase. Lysine degradation,Gamma-butyrobetaine.2-oxoglutarate dioxygenase*
SNAP_00018013	down	Alpha-amylase. Starch and sucrose metabolism,Alpha-amylase*
gw1.51.105.1	down	WD40 repeat-containing protein*
estExt_fgenesh1_pg.C_510033	up	Fibrillarin and related nucleolar RNA-binding proteins*
estExt_Genewise1.C_510044	down	P. AGAP002316-PA - Anopheles gambiae (African malaria mosquito)**
NCBI_GNO_5100060	up	unintegrated***
e_gw1.51.116.1	up	Speckle-type POZ protein SPOP and related proteins with TRAF. MATH and BTB/POZ domains*
PASA_GEN_5200033	up	Oxidoreductases. ,Sulfide:quinone oxidoreductase/flavo-binding protein*
PASA_GEN_5200041	up	unknown
fgenesh1_pg.C_scaffold_52000087	up	Tumour necrosis factor-like***
estExt_Genewise1Plus.C_520108	up	Zinc carboxypeptidase*
PASA_GEN_5200052	down	Monocarboxylate transporter*
estExt_fgenesh1_kg.C_520005	up	Glyoxylase*
estExt_Genewise1Plus.C_520070	down	UDP-glucuronosyl and UDP-glucosyl transferase*
NCBI_GNO_5200116	down	Serine endopeptidases. ,Trypsin*
estExt_Genewise1.C_520107	down	Carboxypeptidase A2. ,Zinc carboxypeptidase*
NCBI_GNO_5200132	down	unknown
NCBI_GNO_525800001	up	unknown
NCBI_GNO_5300023	up	Ferric reductase. NADH/NADPH oxidase and related proteins*
PASA_GEN_5300037	down	Trypsin. ,Trypsin*
NCBI_GNO_5300098	up	Na+:iodide/myo-inositol/multivitamin symporters*
PASA_GEN_5300001	up	Chitinase*
gw1.53.257.1	down	P. CABIN1 protein - Homo sapiens (Human)**
PASA_GEN_5300054	up	Uncharacterized conserved protein*
gw1.53.185.1	down	TBX2 and related T-box transcription factors*
fgenesh1_pg.C_scaffold_53000143	up	Ankyrin repeat protein*
fgenesh1_pg.C_scaffold_54000091	up	beta-1.6-N-acetylglucosaminyltransferase. contains WSC domain*
e_gw1.54.75.1	up	P. Putative uncharacterized protein - Culex quinquefasciatus (Southern house mosquito)**
PASA_GEN_5400032	down	Arrestin*
gw1.56.73.1	up	P. Putative uncharacterized protein - Aedes aegypti (Yellowfever mosquito)**
PASA_GEN_5700008	down	unknown
fgenesh1_pg.C_scaffold_57000109	down	unknown
estExt_fgenesh1_pg.C_580047	up	Ferroxidase. Porphyrin and chlorophyll metabolism,Ferritin*
e_gw1.58.29.1	up	Serine endopeptidases. ,Trypsin*
SNAP_00019526	down	P. Putative uncharacterized protein (Fragment) - Xenopus laevis (African clawed frog)**
PASA_GEN_5800004	up	P. RE24790p - Drosophila melanogaster (Fruit fly)**
fgenesh1_pm.C_scaffold_58000015	up	Uncharacterized conserved protein*
SNAP_00019513	up	Serine endopeptidases. ,Trypsin*
e_gw1.58.182.1	up	Serine endopeptidases. ,Trypsin*
PASA_GEN_5900007	up	unknown
PASA_GEN_59800005	down	FOG: 7 transmembrane receptor*
fgenesh1_pg.C_scaffold_6000145	up	P. Ion channel nompc - Culex quinquefasciatus (Southern house mosquito)**
e_gw1.6.466.1	up	FOG: Ankyrin repeat*
estExt_fgenesh1_pg.C_60220	up	unknown
NCBI_GNO_0600272	up	Defense-related protein containing SCP domain*
fgenesh1_pg.C_scaffold_6000335	up	unknown
NCBI_GNO_0600408	up	unknown
estExt_Genewise1Plus.C_60713	up	Failed axon connections (fax) protein/glutathione S-transferase-like protein*
SNAP_00004101	up	unknown
SNAP_00004109	up	unknown
fgenesh1_pg.C_scaffold_6000485	down	Serine endopeptidases. ,Trypsin*
PASA_GEN_0600142	down	Serine endopeptidases. ,Trypsin*
estExt_Genewise1.C_60261	up	Cathepsin S. ,Cysteine proteinase Cathepsin L*
NCBI_GNO_0600120	up	Cysteine proteinase Cathepsin L*
NCBI_GNO_0600121	up	Cysteine proteinase Cathepsin L*
PASA_GEN_0600031	up	Cathepsin L. ,Cysteine proteinase Cathepsin L*
fgenesh1_pg.C_scaffold_6000143	up	P. Putative uncharacterized protein - Aedes aegypti (Yellowfever mosquito)**
fgenesh1_pg.C_scaffold_6000202	down	Chitinase*
PASA_GEN_0600087	up	FOG: 7 transmembrane receptor*
SNAP_00003872	down	Collagens (type IV and type XIII). and related proteins*
e_gw1.6.147.1	up	Low-density lipoprotein receptors containing Ca2+-binding EGF-like domains*
NCBI_GNO_0600401	up	P. Predicted protein (Fragment) - Nematostella vectensis (Starlet sea anemone)**
estExt_fgenesh1_pg.C_60437	down	P. AGAP004726-PA - Anopheles gambiae (African malaria mosquito)**
SNAP_00004111	up	unknown
NCBI_GNO_0600527	up	unknown
NCBI_GNO_6000016	down	Predicted tubulin-tyrosine ligase*
NCBI_GNO_6000024	up	unintegrated***
estExt_fgenesh1_pg.C_600077	up	Galactosyltransferases*
PASA_GEN_6000017	up	Chitinase. Aminosugars metabolism,Chitinase*
e_gw1.60.122.1	up	Spondins. extracellular matrix proteins*
e_gw1.604.6.1	down	Galactoside 3-fucosyltransferase. ,Fucosyltransferase*
PASA_GEN_6100007	down	Fatty acyl-CoA elongase/Polyunsaturated fatty acid specific elongation enzyme*
SNAP_00019898	up	Myosin class II heavy chain*
PASA_GEN_6100039	up	P. Slc34a2a protein - Danio rerio (Zebrafish) (Brachydanio rerio)**
NCBI_GNO_6100037	up	unknown
SNAP_00019943	up	Placental protein 11*
estExt_fgenesh1_kg.C_610025	up	P. Extracellular cyanophycinase - Pseudomonas anguilliseptica**
NCBI_GNO_6100083	up	P. Extracellular cyanophycinase - Pseudomonas anguilliseptica**
NCBI_GNO_6100086	up	unknown
estExt_Genewise1.C_610135	down	Glycerophosphoinositol inositolphosphodiesterase. ,Annexin*
PASA_GEN_6100026	up	Trypsin*
fgenesh1_pg.C_scaffold_61000008	down	von Willebrand factor and related coagulation proteins*
NCBI_GNO_6100016	down	unknown
NCBI_GNO_6100042	up	Chitin binding protein, peritrophin-A***
estExt_fgenesh1_pg.C_610078	up	unknown
estExt_fgenesh1_pm.C_610015	up	Chitinase*
PASA_GEN_6100057	down	Chitinase*
PASA_GEN_6100100	up	Collagens (type IV and type XIII). and related proteins*
NCBI_GNO_6100152	down	unknown
SNAP_00020087	down	FOG: Leucine rich repeat*
NCBI_GNO_6200051	up	Uncharacterized conserved protein (contains TPR repeat)*
gw1.62.154.1	down	Procollagen-proline.2-oxoglutarate-4-dioxygenase. Arginine and proline metabolism,Prolyl 4-hydroxylase alpha subunit*
PASA_GEN_6200048	up	GPCR, rhodopsin-like***
PASA_GEN_6200017	up	Peptidylglycine alpha-amidating monooxygenase*
NCBI_GNO_6200093	up	With NAD(+) or NADP(+) as acceptor. Bile acid biosynthesis,With NAD(+) or NADP(+) as acceptor. Vitamin B6 metabolism,With NAD(+) or NADP(+) as acceptor. Glycine. serine and threonine metabolism,With NAD(+) or NADP(+) as acceptor. Butanoate metabolism,With NAD(+) or NADP(+) as acceptor. Fructose and mannose metabolism,With NAD(+) or NADP(+) as acceptor. Galactose metabolism,With NAD(+) or NADP(+) …
PASA_GEN_6300012	up	Phosphatidylinositol transfer protein SEC14 and related proteins*
NCBI_GNO_6300054	up	FOG: FHA domain*
NCBI_GNO_6300056	up	Na+/K+ symporter*
SNAP_00020271	up	FOG: Leucine rich repeat*
e_gw1.63.118.1	down	Mannosyl-oligosaccharide alpha-1.2-mannosidase and related glycosyl hydrolases*
estExt_fgenesh1_pg.C_630035	down	Nucleolar GTPase/ATPase p130*
fgenesh1_pg.C_scaffold_63000116	down	RNA polymerase II. large subunit*
e_gw1.648.5.1	up	Puromycin-sensitive aminopeptidase and related aminopeptidases*
SNAP_00020569	up	unknown
NCBI_GNO_6500099	up	unintegrated***
PASA_GEN_6500013	up	unintegrated***
NCBI_GNO_654700001	down	unknown
PASA_GEN_6600006	down	unknown
fgenesh1_pg.C_scaffold_66000069	up	unknown
PASA_GEN_6600047	down	Plasma membrane glycoprotein CD36 and related membrane receptors*
estExt_Genewise1Plus.C_660033	down	Collagens (type IV and type XIII). and related proteins*
PASA_GEN_6600046	up	unknown
SNAP_00020858	up	unknown
SNAP_00036648	up	unknown
NCBI_GNO_6700030	up	FOG: RRM domain*
NCBI_GNO_6700031	up	FOG: RRM domain*
NCBI_GNO_6700035	up	P. Hemoglobin - Daphnia magna**
estExt_fgenesh1_pg.C_670049	down	unknown
PASA_GEN_6700016	down	unknown
PASA_GEN_6700053	down	FOG: RRM domain*
NCBI_GNO_6700129	up	unknown
NCBI_GNO_6700145	up	P. Hemoglobin - Daphnia magna**
NCBI_GNO_6700010	up	unknown
fgenesh1_pg.C_scaffold_67000010	up	unknown
estExt_fgenesh1_pg.C_670022	down	unknown
NCBI_GNO_6700103	up	FOG: RRM domain*
fgenesh1_pg.C_scaffold_67000104	up	unknown
PASA_GEN_6700027	up	Nucleolar GTPase/ATPase p130*
PASA_GEN_6800013	up	unknown
SNAP_00004213	down	P. Putative uncharacterized protein - Culex quinquefasciatus (Southern house mosquito)**
PASA_GEN_0700141	up	RNA polymerase II. large subunit*
fgenesh1_pg.C_scaffold_7000195	up	Cytochrome P450 CYP2 subfamily*
NCBI_GNO_0700167	up	Fucosyltransferase*
PASA_GEN_0700064	up	Peroxidase. Flavonoids. stilbene and lignin biosynthesis,Peroxidase. Phenylalanine metabolism,Peroxidase. Methane metabolism,Peroxidase/oxygenase*
PASA_GEN_0700068	down	Prostaglandin-D synthase. Prostaglandin and leukotriene metabolism,Glutathione S-transferase*
NCBI_GNO_0700224	up	Transporter. ABC superfamily (Breast cancer resistance protein)*
fgenesh1_pg.C_scaffold_7000283	down	unknown
fgenesh1_pg.C_scaffold_7000295	down	Dystroglycan*
fgenesh1_pg.C_scaffold_7000050	down	c-Mpl binding protein. contains La domain*
e_gw1.7.149.1	down	Transcription factor zerknullt and related HOX domain proteins*
PASA_GEN_0700128	up	unknown
estExt_Genewise1.C_70125	down	Sucrose transporter and related proteins*
SNAP_00004419	down	unknown
PASA_GEN_0700051	up	unknown
estExt_fgenesh1_pg.C_70267	up	Conserved Zn-finger protein*
NCBI_GNO_0700253	down	RNA polymerase II. large subunit*
PASA_GEN_0700206	down	Predicted membrane protein. contains DoH and Cytochrome b-561/ferric reductase transmembrane domains*
SNAP_00021411	up	unknown
NCBI_GNO_7000049	down	G protein-coupled receptors*
fgenesh1_pg.C_scaffold_70000064	up	Ricin B-related lectin***
NCBI_GNO_7000074	up	S-M checkpoint control protein CID1 and related nucleotidyltransferases*
estExt_fgenesh1_pg.C_700123	up	unintegrated***
PASA_GEN_7000012	up	unintegrated***
PASA_GEN_7000013	down	unknown
PASA_GEN_7000039	down	unknown
fgenesh1_pg.C_scaffold_72000023	down	P. Putative uncharacterized protein - Aedes aegypti (Yellowfever mosquito)**
fgenesh1_pg.C_scaffold_72000084	down	unknown
NCBI_GNO_7200152	up	P. LOC553299 protein - Danio rerio (Zebrafish) (Brachydanio rerio)**
SNAP_00021905	down	unknown
PASA_GEN_7200037	down	P. Putative uncharacterized protein - Aedes aegypti (Yellowfever mosquito)**
estExt_fgenesh1_pm.C_720005	up	Phytanoyl-CoA dioxygenase. ,Peroxisomal phytanoyl-CoA hydroxylase*
NCBI_GNO_7200114	up	Trypsin. ,Zinc-binding oxidoreductase*
PASA_GEN_7300032	down	Lipid transport protein, beta-sheet shell***
NCBI_GNO_7300097	down	unknown
NCBI_GNO_73800003	down	unintegrated***
PASA_GEN_7400022	down	P. Putative uncharacterized protein (Fragment) - Aedes aegypti (Yellowfever mosquito)**
PASA_GEN_7400038	up	DNA-binding nuclear protein p8*
PASA_GEN_7500023	down	Tetraspanin family integral membrane protein*
e_gw1.75.179.1	up	Smoothened and related G-protein-coupled receptors*
estExt_fgenesh1_kg.C_760024	up	Uncharacterized protein. induced by hypoxia*
fgenesh1_pg.C_scaffold_76000024	down	L-arabinose isomerase. Pentose and glucuronate interconversions,Predicted transporter (major facilitator superfamily)*
fgenesh1_pg.C_scaffold_76000025	down	unknown
SNAP_00022317	down	Predicted DNA-binding protein. contains SAP domain*
PASA_GEN_7600016	up	With a disulfide as acceptor. ,Endoplasmic reticulum membrane-associated oxidoreductin involved in disulfide bond formation*
e_gw1.76.84.1	down	Acetylcholine receptor*
SNAP_00044788	down	P. Cytochrome P450 - Culex quinquefasciatus (Southern house mosquito)**
estExt_fgenesh1_kg.C_770001	up	Transport protein particle (TRAPP) complex subunit*
SNAP_00022477	down	Predicted dehydrogenase*
gw1.7742.1.1	up	Na+/K+ symporter*
NCBI_GNO_7800093	up	unknown
PASA_GEN_78300001	up	MADS box transcription factor*
SNAP_00022798	down	Exo-alpha-sialidase. N-Glycan degradation,Exo-alpha-sialidase. Sphingoglycolipid metabolism,Chitinase*
estExt_fgenesh1_pg.C_790096	down	Neurexin IV*
SNAP_00022801	down	Neurexin IV*
NCBI_GNO_7900108	down	Neurexin IV*
SNAP_00022742	up	unknown
estExt_Genewise1.C_790068	down	P. Cuticular protein 146, RR-2 family (AGAP012466-PA) - Anopheles gambiae str. PEST**
estExt_fgenesh1_pg.C_790097	up	C-type lectin*
e_gw1.8.477.1	down	Transcription factor Atonal. contains HTH domain*
PASA_GEN_0800116	up	UDP-glucuronosyltransferase. Porphyrin and chlorophyll metabolism,UDP-glucuronosyltransferase. Androgen and estrogen metabolism,UDP-glucuronosyltransferase. Starch and sucrose metabolism,UDP-glucuronosyltransferase. Pentose and glucuronate interconversions,UDP-glucuronosyl and UDP-glucosyl transferase*
PASA_GEN_0800092	up	unknown
NCBI_GNO_0800215	down	G protein gamma subunit*
fgenesh1_pg.C_scaffold_8000252	down	P. CG18676-PA (TipE-like protein 3) - Drosophila melanogaster (Fruit fly)**
estExt_fgenesh1_pg.C_80039	up	P. Putative uncharacterized protein precursor - Acidovorax avenae subsp. citrulli (strain AAC00-1)**
e_gw1.8.197.1	up	Proteins containing BTB/POZ and Kelch domains. involved in regulatory/signal transduction processes*
gw1.8.84.1	up	P. AGAP005229-PA (Myosuppressin receptor) - Anopheles gambiae (African malaria mosquito)**
NCBI_GNO_0800119	up	unknown
gw1.8.564.1	up	Calmodulin and related proteins (EF-Hand superfamily)*
NCBI_GNO_0800171	up	unknown
NCBI_GNO_0800211	up	ATP-dependent RNA helicase*
NCBI_GNO_0800212	up	Glycine rich****
SNAP_00005035	down	Alpha-1.4-N-acetylglucosaminyltransferase*
fgenesh1_pg.C_scaffold_8000379	down	Glucan 1.4-alpha-glucosidase. Starch and sucrose metabolism,Splicing coactivator SRm160/300. subunit SRm300*
fgenesh1_pg.C_scaffold_80000057	down	unknown
NCBI_GNO_8000077	up	Bestrophin (Best vitelliform macular dystrophy-associated protein)*
gw1.80.49.1	down	Collagens (type IV and type XIII). and related proteins*
estExt_fgenesh1_pg.C_800022	down	unknown
PASA_GEN_8100013	up	unknown
gw1.811.2.1	up	Alpha-1.4-N-acetylglucosaminyltransferase*
estExt_Genewise1.C_8120001	up	MADS box transcription factor*
NCBI_GNO_8300017	up	Fe2+/Zn2+ regulated transporter*
PASA_GEN_8300003	up	Fe2+/Zn2+ regulated transporter*
gw1.83.64.1	up	Nuclear hormone receptor betaFTZ-F1*
NCBI_GNO_8300091	up	Nuclear hormone receptor, ligand-binding***
NCBI_GNO_8300009	up	Glutamate-gated kainate-type ion channel receptor subunit GluR5 and related subunits*
PASA_GEN_8300013	down	Cathepsin K. ,Cysteine proteinase Cathepsin L*
NCBI_GNO_8300040	up	NMDA selective glutamate-gated ion channel receptor subunit GRIN1*
NCBI_GNO_8300075	down	FOG: Ankyrin repeat*
e_gw1.83.111.1	down	Monocarboxylate transporter*
SNAP_00023503	up	unknown
fgenesh1_pg.C_scaffold_85000070	up	unknown
estExt_fgenesh1_pg.C_860051	down	P. Putative cuticle protein (Fragment) - Artemia sanfranciscana (Brine shrimp) (Artemia franciscana)**
NCBI_GNO_8600087	up	unknown
PASA_GEN_8600034	down	Extracellular protein with conserved cysteines*
PASA_GEN_8600037	up	Serine endopeptidases. ,Trypsin*
SNAP_00023556	up	P. Cuticular protein 77, RR-1 family (AGAP009875-PA) - Anopheles gambiae (African malaria mosquito)**
NCBI_GNO_8600035	up	FOG: RRM domain*
PASA_GEN_8600046	up	unknown
SNAP_00023601	up	Acyl-CoA N-acyltransferase***
PASA_GEN_8600031	down	unknown
NCBI_GNO_8600113	up	unintegrated***
fgenesh1_pg.C_scaffold_86000113	up	Peroxidase. Flavonoids. stilbene and lignin biosynthesis,Peroxidase. Phenylalanine metabolism,Peroxidase. Methane metabolism,Peroxidase/oxygenase*
PASA_GEN_8600032	up	unintegrated***
fgenesh1_pg.C_scaffold_867000002	up	Protein kinase. ,C-type lectin*
NCBI_GNO_8700031	down	P. Putative uncharacterized protein - Methylobacterium radiotolerans (strain ATCC 27329 / DSM 1819 / JC - 2831)**
PASA_GEN_8700025	up	Molybdenum cofactor biosynthesis pathway protein*
SNAP_00023691	down	P. Putative uncharacterized protein - Labrenzia aggregata IAM 12614**
NCBI_GNO_8700110	down	Ammonia permease*
PASA_GEN_8800002	up	unknown
PASA_GEN_8800003	up	Extracellular matrix protein slit. contains leucine-rich and EGF-like repeats*
e_gw1.88.19.1	down	FOG: Leucine rich repeat*
SNAP_00023922	down	Histone 2A*
SNAP_00023843	down	FOG: RRM domain*
SNAP_00023844	down	FOG: RRM domain*
fgenesh1_pg.C_scaffold_88000016	down	Conserved Zn-finger protein*
PASA_GEN_8900008	up	unknown
fgenesh1_pg.C_scaffold_89000032	down	unknown
NCBI_GNO_8900048	down	ATP-dependent RNA helicase*
NCBI_GNO_0900075	up	Histone tail methylase*
fgenesh1_pg.C_scaffold_9000132	down	unknown
PASA_GEN_0900133	up	unknown
PASA_GEN_0900134	down	von Willebrand factor and related coagulation proteins*
PASA_GEN_0900040	down	Acid--D-amino-acid ligases (peptide synthases). Tryptophan metabolism,Acid--D-amino-acid ligases (peptide synthases). Ubiquinone biosynthesis,Collagens (type IV and type XIII). and related proteins*
PASA_GEN_0900142	up	unknown
PASA_GEN_0900143	up	unknown
fgenesh1_pg.C_scaffold_9000224	down	DNA-directed RNA polymerase. RNA polymerase,DNA-directed RNA polymerase. Purine metabolism,DNA-directed RNA polymerase. Pyrimidine metabolism,Collagens (type IV and type XIII). and related proteins*
PASA_GEN_0900055	up	P. Metallothionein 3 - Daphnia pulex (Water flea)**
NCBI_GNO_0900267	down	unknown
estExt_Genewise1Plus.C_90310	up	Speckle-type POZ protein SPOP and related proteins with TRAF. MATH and BTB/POZ domains*
PASA_GEN_0900188	down	Procollagen-proline.2-oxoglutarate-4-dioxygenase. Arginine and proline metabolism,Prolyl 4-hydroxylase alpha subunit*
NCBI_GNO_0900054	up	unknown
PASA_GEN_0900007	up	unknown
PASA_GEN_0900107	down	Sterol C5 desaturase*
PASA_GEN_0900026	down	unknown
fgenesh1_pg.C_scaffold_9000148	down	unknown
NCBI_GNO_0900196	up	unknown
NCBI_GNO_0900239	up	Glutamate-gated kainate-type ion channel receptor subunit GluR5 and related subunits*
PASA_GEN_0900158	down	Collagens (type IV and type XIII). and related proteins*
fgenesh1_pg.C_scaffold_9000279	up	unknown
PASA_GEN_0900179	up	Ceramidases*
NCBI_GNO_0900347	up	unknown
gw1.90.107.1	down	Gamma/delta sarcoglycan*
PASA_GEN_9000075	up	unknown
PASA_GEN_9100026	up	DNA topoisomerase I-interacting protein*
SNAP_00024180	down	Ammonium transporter RHBG*
SNAP_00024191	down	RNA polymerase II. large subunit*
e_gw1.91.5.1	up	Predicted acyltransferase*
fgenesh1_pg.C_scaffold_91000037	down	P. Parturition-related protein PRP3 - Rattus norvegicus (Rat)**
PASA_GEN_9100034	up	unknown
SNAP_00024211	up	Tumour necrosis factor-like***
PASA_GEN_9100018	down	unintegrated***
e_gw1.91.92.1	up	P. Cuticular protein 77, RR-1 family (AGAP009875-PA) - Anopheles gambiae (African malaria mosquito)**
NCBI_GNO_9100041	up	Glutamate-gated kainate-type ion channel receptor subunit GluR5 and related subunits*
NCBI_GNO_9100090	down	FOG: Low-complexity*
SNAP_00024246	up	Protein of unknown function DM4/12***
estExt_fgenesh1_pg.C_910083	up	P. AGAP002973-PA - Anopheles gambiae (African malaria mosquito)**
NCBI_GNO_92400001	up	unknown
fgenesh1_pg.C_scaffold_93000059	down	unknown
PASA_GEN_9500016	up	unknown
estExt_fgenesh1_pg.C_9580001	down	Cu2+/Zn2+ superoxide dismutase SOD1*
e_gw1.96.7.1	up	Na+-bile acid cotransporter*
PASA_GEN_9600016	up	unknown
PASA_GEN_9600017	up	P. Putative uncharacterized protein (Fragment) - Xenopus laevis (African clawed frog)**
NCBI_GNO_9700013	down	Bestrophin (Best vitelliform macular dystrophy-associated protein)*
e_gw1.97.12.1	up	Phosphoinositide-specific phospholipase C*
PASA_GEN_9700057	up	unknown
NCBI_GNO_9800011	up	Predicted histone tail methylase containing SET domain*
NCBI_GNO_9800050	down	60S ribosomal protein L22*
SNAP_00025065	down	S. Cuticle protein 7 (BcNCP15.0) - Blaberus craniifer (Death's head cockroach)**
NCBI_GNO_9900024	down	Glutamate-gated kainate-type ion channel receptor subunit GluR5 and related subunits*
estExt_fgenesh1_pg.C_990062	up	unknown
Descriptions are referred from wFleaBase (*), uniprot (**), interpro(***), the block database(****).
